# Supplementary material for: Identification and functional characterization of a fructose-inducible phosphotransferase system in Azospirillum brasilense Sp7
Source: Appl Environ Microbiol. 2025 Jan 16;91(2):e00828-24. doi: 10.1128/aem.00828-24 (PMC11837500; doi:10.1128/aem.00828-24)
Supplement: Table S1 — List of expressed proteins of A. brasilense Sp7 grown with malate or fructose as the sole carbon source. [file aem.00828-24-s0002.xlsx]

## Sheet: Total protein
Checked	Protein FDR Confidence: Combined	Master	Accession	Description	Exp. q-value: Combined	Sum PEP Score	Coverage [%]	# Peptides	# PSMs	# Unique Peptides	# AAs	MW [kDa]	calc. pI	Score MS Amanda 3.0: MS Amanda 3.0	Score Sequest HT: Sequest HT	# Peptides (by Search Engine): MS Amanda 3.0	# Peptides (by Search Engine): Sequest HT	Biological Process	Cellular Component	Molecular Function	Pfam IDs	GO Accessions	Entrez Gene ID	Gene Symbol	Gene ID	# Protein Pathway Groups	# Razor Peptides	Abundance Ratio: (Sample) / (Control)	Abundance Ratio (log2): (Sample) / (Control)	Abundance Ratio P-Value: (Sample) / (Control)	Abundance Ratio Adj. P-Value: (Sample) / (Control)	Abundance Ratio Variability [%]: (Sample) / (Control)	Abundance Ratio Weight: (Sample) / (Control)	Abundances (Grouped): Control	Abundances (Grouped): Sample	Abundances (Grouped) CV [%]: Control	Abundances (Grouped) CV [%]: Sample	Abundance: F1: Control	Abundance: F2: Control	Abundance: F3: Control	Abundance: F4: Sample	Abundance: F5: Sample	Abundance: F6: Sample	Modifications
TRUE	High	Master Protein	QEL93285.1	class I SAM-dependent methyltransferase [Azospirillum brasilense]	0	14.878	25	3	13	3	197	21.5	6.44		20.6		3	other metabolic processes		other molecular function	Pf13489	[GO:0008757]; GO:0008168; GO:0016741; GO:0016740; GO:0003824; GO:0003674 [GO:0032259]; GO:0008152; GO:0008150	56448965		A0A0P0EK33; abf:AMK58_22715; QEL93285.1	0	0	2.075	1.05	0.556156	0.943101	24.25	20.5406	34.4	165.6	41.35	15.66	499868	101258	132209	696500	3.28004e+06	1.39299e+06
TRUE	High	Master Protein	QEL89573.1	F0F1 ATP synthase subunit C [Azospirillum brasilense]	0	21.879	51	2	58	2	74	7.5	6.44		148.36		2	other metabolic processes;transport	plasma membrane;other membranes	transporter activity;other molecular function	Pf00137	[GO:0005886]; GO:0016020; GO:0071944; GO:0110165; GO:0005575 [GO:0008289]; GO:0005488; GO:0003674 [GO:0016787]; GO:0003824; GO:0003674 [GO:0045263]; GO:0033177; GO:0005622; GO:0045259; GO:0098796; GO:0016469; GO:0110165; GO:0032991; GO:0016020; GO:1904949; GO:0005575; GO:1902494 [GO:0046933]; GO:0015252; GO:0016874; GO:0015986; GO:0005261; GO:0015078; GO:0003824; GO:0006754; GO:0005216; GO:000832…	56450574	atpE	A0A060DDY8; A0A235H8Q7; A0A2S1XG50; A0A839W736; A0A9P1JPT7; A0A9W7KPA2; aare:D3093_13390; abf:AMK58_04380; abq:ABAZ39_10270; abs:AZOBR_70067; azt:TSH58p_07920; QEL89573.1	0	0	0.352	-1.51	0.0569891	0.326031	61.9	19.696	148	52	24.95	61.14	797299	532492	501460	354214	311804	316883
TRUE	High	Master Protein	QEL92650.1	ABC transporter permease subunit [Azospirillum brasilense]	0	11.32	16	4	11	4	336	36.8	9.31		9.35		4	transport	plasma membrane;other membranes		Pf00528, Pf19300	[GO:0005886]; GO:0016020; GO:0071944; GO:0110165; GO:0005575 [GO:0055085]; GO:0006810; GO:0009987; GO:0051234; GO:0008150; GO:0051179	56449136		A0A0P0F2D3; abf:AMK58_18135; QEL92650.1	0	0	2.065	1.05	0.570281	0.943101	47.77	21.0524	70.6	129.4	12.4	21.32	1.1231e+06	426063	385697	1.02023e+06	2.61671e+06	1.74869e+06
TRUE	High	Master Protein	QEL89029.1	tryptophan--tRNA ligase [Azospirillum brasilense]	0	119.041	83	22	192	22	332	37.1	6.13		390.57		22	protein metabolism;RNA metabolism OR transcription;other metabolic processes	other cell component	other molecular function	Pf00579	[GO:0004830]; GO:0004812; GO:0016875; GO:0140101; GO:0016874; GO:0140098; GO:0003824; GO:0140640; GO:0003674 [GO:0005524]; GO:0032559; GO:0035639; GO:0030554; GO:0032555; GO:0043168; GO:1901265; GO:1901363; GO:0017076; GO:0032553; GO:0043167; GO:0097159; GO:0036094; GO:0000166; GO:0097367; GO:0005488; GO:0003674 [GO:0005737]; GO:0110165; GO:0005622; GO:0005575 [GO:0006436]; GO:0006418; GO:0043039…	56449711	trpS	A0A0P0F0H0; A0A9P1JND5; abf:AMK58_00105; abs:AZOBR_10458; QEL89029.1	0	0	0.588	-0.77	0.382053	0.878107	29.7	25.4944	137.2	62.8	11.42	6.44	5.25631e+07	2.74308e+07	1.6878e+07	1.43775e+07	4.47159e+07	1.98391e+07
TRUE	High	Master Protein	QEL89378.1	D-glycero-beta-D-manno-heptose-7-phosphate kinase [Azospirillum brasilense]	0	79.474	52	17	92	17	481	50.4	5.41		200.4		17	other metabolic processes		kinase activity;other molecular function	Pf00294, Pf01467	[GO:0005524]; GO:0032559; GO:0035639; GO:0030554; GO:0032555; GO:0043168; GO:1901265; GO:1901363; GO:0017076; GO:0032553; GO:0043167; GO:0097159; GO:0036094; GO:0000166; GO:0097367; GO:0005488; GO:0003674 [GO:0009244]; GO:0009312; GO:0046401; GO:0009103; GO:0009311; GO:0016051; GO:0008653; GO:0000271; GO:0008610; GO:1901137; GO:0005975; GO:1901576; GO:0043170; GO:1903509; GO:0005976; GO:0009059; …	56452288	rfaE1	A0A0P0EZ57; abf:AMK58_11815; QEL89378.1	0	0	0.966	-0.05	0.817372	0.984963	39.09	23.2125	95.5	104.5	36.34	13.64	1.24962e+07	3.32326e+06	2.66953e+06	3.80541e+06	1.74336e+07	6.39646e+06
TRUE	High	Master Protein	QEL91099.1	response regulator [Azospirillum brasilense]	0	24.715	67	5	18	5	138	15	5.27		36.21		5	signal transduction			Pf00072	[GO:0000160]; GO:0035556; GO:0007165; GO:0009987; GO:0050794; GO:0007154; GO:0023052; GO:0051716; GO:0008150; GO:0050789; GO:0050896; GO:0065007	56450182		A0A0P0F5D5; abf:AMK58_02435; QEL91099.1	0	0	3.23	1.69	0.222692	0.760863	33.01	20.4502	24	176	11.25	24.67	233537		74933.2	600485	3.50503e+06	1.30031e+06
TRUE	High	Master Protein	QEL94437.1	glucuronate isomerase [Azospirillum brasilense]	0	101.858	65	20	116	20	467	52.6	5.96		281.75		20	other metabolic processes		other molecular function	Pf02614	[GO:0006064]; GO:0019585; GO:0072329; GO:0006063; GO:0032787; GO:0046395; GO:0019752; GO:0016054; GO:0043436; GO:0006082; GO:0044248; GO:0044282; GO:1901575; GO:0044237; GO:0044281; GO:0071704; GO:0009056; GO:0008152; GO:0009987; GO:0008150 [GO:0008880]; GO:0016861; GO:0016860; GO:0016853; GO:0003824; GO:0003674	56453657	uxaC	A0A0P0FHG8; abf:AMK58_27635; QEL94437.1	0	0	2.514	1.33	0.312861	0.854133	46.38	23.9209	53.7	146.3	6.69	4.15	6.20559e+06	2.89986e+06	2.04594e+06	9.28121e+06	3.08932e+07	1.29817e+07
TRUE	High	Master Protein	QEL91727.1	tripartite tricarboxylate transporter substrate binding protein [Azospirillum brasilense]	0	53.612	53	9	43	9	320	32.7	7.28		88.8		9				Pf03401		56452907		A0A0P0ELI6; abf:AMK58_15230; QEL91727.1	0	0	2.692	1.43	0.295014	0.849265	32.54	22.2385	51.6	148.4	12.88	6.19	2.12886e+06	842991	640301	2.93134e+06	9.11445e+06	4.10532e+06
TRUE	High	Master Protein	QEL90255.1	hypothetical protein D9621_08990 [Azospirillum brasilense]	0	23.665	52	6	27	6	112	12.3	7.15		54.45		6						56449381		A0A0P0ED18; abf:AMK58_09210; QEL90255.1	0	0	0.549	-0.86	0.300489	0.853697	40.16	22.5136	149.2	50.8	29.75	46.19	4.44773e+06	3.79945e+06	3.03076e+06	650875	6.45734e+06	2.18818e+06
TRUE	High	Master Protein	QEL90119.1	alanine racemase [Azospirillum brasilense]	0	37.058	35	9	44	9	378	39.5	6.9		56.17		9	other metabolic processes		other molecular function	Pf00842, Pf01168	[GO:0008784]; GO:0047661; GO:0036361; GO:0016855; GO:0016854; GO:0016853; GO:0003824; GO:0003674 [GO:0030170]; GO:0043168; GO:0070279; GO:0043167; GO:0019842; GO:0097159; GO:1901363; GO:0036094; GO:0005488; GO:0003674 [GO:0030632]; GO:0006523; GO:0046436; GO:0046437; GO:0006522; GO:0008652; GO:1901607; GO:0046416; GO:0170043; GO:1901605; GO:0046394; GO:1901566; GO:0170041; GO:0006520; GO:0019752;…	56448198	alr	A0A0P0EYJ2; abf:AMK58_07350; QEL90119.1	0	0	1.283	0.36	0.962565	0.998759	29.1	22.2717	99.2	100.8	4.99	13.8	3.31918e+06	1.65718e+06	1.16221e+06	1.74227e+06	6.43315e+06	3.40637e+06
TRUE	High	Master Protein	QEL88649.1	DUF971 domain-containing protein [Azospirillum brasilense]	0	39.073	68	6	41	6	134	15.4	6.02		118.74		6			other molecular function	Pf06155	[GO:0046872]; GO:0043169; GO:0043167; GO:0036094; GO:0005488; GO:0003674	56450135		A0A0P0F3X8; abf:AMK58_02200; QEL88649.1	0	0	0.748	-0.42	0.531423	0.932575	41.38	22.4456	107.4	92.6	21.84	21.89	7.29883e+06	2.80953e+06	1.77762e+06	2.7033e+06	1.04601e+07	2.90243e+06
TRUE	High	Master Protein	QEL91239.1	HAD family hydrolase [Azospirillum brasilense]	0	29.661	42	7	33	7	229	24.5	6.16		58.84		7			other molecular function	Pf13419	[GO:0016787]; GO:0003824; GO:0003674			A0A4D8QYB5; QEL91239.1	0	0	2.79	1.48	0.340263	0.856592	69.58	21.196	41.3	158.7	39.87	11.48	617831	458712	158321	1.29028e+06	5.47047e+06	1.94368e+06
TRUE	High	Master Protein	QEL89179.1	flagellar motor protein MotB [Azospirillum brasilense]	0	3.216	6	2	4	2	447	47.5	7.12		5.21		2		other membranes		Pf00691, Pf09850	[GO:0016020]; GO:0110165; GO:0005575	56452059		A0A0P0F8A5; abf:AMK58_12925; QEL89179.1	0	0	3.374	1.75	0.127438	0.560729	20.19	16.3899	45.7	154.3		19.08		8867.75			134117	44213.2
TRUE	High	Master Protein	QEL92186.1	ornithine--oxo-acid transaminase [Azospirillum brasilense]	0	19.22	19	4	10	4	405	43.4	6.04		23.52		4	other metabolic processes	other cell component	other molecular function	Pf00202	[GO:0004587]; GO:0008483; GO:0016769; GO:0016740; GO:0003824; GO:0003674 [GO:0005737]; GO:0110165; GO:0005622; GO:0005575 [GO:0030170]; GO:0043168; GO:0070279; GO:0043167; GO:0019842; GO:0097159; GO:1901363; GO:0036094; GO:0005488; GO:0003674 [GO:0055129]; GO:0006561; GO:0018130; GO:1901362; GO:0006560; GO:0009084; GO:0044249; GO:0046483; GO:1901360; GO:1901576; GO:0009064; GO:0170034; GO:0170038…	56451455	rocD	A0A0P0ENY2; abf:AMK58_20350; QEL92186.1	0	0	1.24	0.31	0.937264	0.994694	34.35	18.8544	111	89	26.94	44.62	251256	212564	148731	115424	989782	261400
TRUE	High	Master Protein	QEL90278.1	methyl-accepting chemotaxis protein [Azospirillum brasilense]	0	71.481	45	14	53	13	463	49.7	5.57		100.97		14	signal transduction	other membranes		Pf00015	[GO:0007165]; GO:0009987; GO:0050794; GO:0007154; GO:0023052; GO:0051716; GO:0008150; GO:0050789; GO:0050896; GO:0065007 [GO:0016020]; GO:0110165; GO:0005575	56449357		A0A0N7I7V7; abf:AMK58_09085; QEL90278.1	0	0	5.646	2.5	0.0413831	0.251647	47.73	22.661	16.2	183.8	32.98	24.68	838200	203044	256275	3.51705e+06	1.9902e+07	6.37571e+06
TRUE	High	Master Protein	QEL93102.1	chromosome partitioning protein [Azospirillum brasilense]	0	17.103	19	4	15	4	344	37.3	6.43		28		4			nucleic acid binding activity	Pf13614	[GO:0003677]; GO:0003676; GO:0097159; GO:0005488; GO:0003674	56450961		A0A0P0F6D3; abf:AMK58_24655; QEL93102.1	0	0	1.424	0.51	0.931918	0.994694	40.75	19.8912	90.8	109.2	6.53	40.56	514827	223729	173849	225719	1.05786e+06	748693
TRUE	High	Master Protein	QEL94712.1	SDR family oxidoreductase (plasmid) [Azospirillum brasilense]	0	99.534	80	16	139	13	319	36	6.89		334.23		16	other metabolic processes		other molecular function	Pf01370	[GO:0033320]; GO:0009226; GO:0033319; GO:0009225; GO:0034654; GO:1901137; GO:0006793; GO:0055086; GO:1901135; GO:0006139; GO:0018130; GO:0019438; GO:0044271; GO:1901362; GO:1901576; GO:0044237; GO:0044281; GO:0071704; GO:0006725; GO:0034641; GO:0044238; GO:0046483; GO:1901360; GO:0044249; GO:0009058; GO:0008152; GO:0009987; GO:0006807; GO:0008150 [GO:0042732]; GO:0019321; GO:0005996; GO:0005975; …	56449451		A0A0P0FF42; abf:AMK58_29085; QEL94712.1	0	3	0.715	-0.48	0.533898	0.934334	42.17	24.81	118.7	81.3	18.4	5.8	3.64229e+07	1.36158e+07	9.78091e+06	1.08564e+07	3.39342e+07	1.57976e+07
TRUE	High	Master Protein	QEL90825.1	D-alanine--D-alanine ligase [Azospirillum brasilense]	0	46.195	52	10	45	10	316	33.7	5.8		84.12		10	cell organization and biogenesis;other metabolic processes;other biological processes	other cell component	other molecular function	Pf01820, Pf07478	[GO:0005524]; GO:0032559; GO:0035639; GO:0030554; GO:0032555; GO:0043168; GO:1901265; GO:1901363; GO:0017076; GO:0032553; GO:0043167; GO:0097159; GO:0036094; GO:0000166; GO:0097367; GO:0005488; GO:0003674 [GO:0005737]; GO:0110165; GO:0005622; GO:0005575 [GO:0008360]; GO:0022604; GO:0065008; GO:0022603; GO:0065007; GO:0050793; GO:0008150; GO:0050789 [GO:0008716]; GO:0016881; GO:0016879; GO:0016874…	56450479	ddl	A0A0P0F632; abf:AMK58_03905; QEL90825.1	0	0	0.457	-1.13	0.172358	0.663445	37.97	21.9411	151.1	48.9	33.75	15.99	9.98966e+06	2.69007e+06	2.29279e+06	1.07006e+06	4.27164e+06	1.33637e+06
TRUE	High	Master Protein	QEL90158.1	xanthine dehydrogenase family protein molybdopterin-binding subunit [Azospirillum brasilense]	0	112.678	58	25	89	25	796	85.3	5.69		181.8		25			other molecular function	Pf01315, Pf02738, Pf20256	[GO:0005506]; GO:0046914; GO:0046872; GO:0043169; GO:0043167; GO:0036094; GO:0005488; GO:0003674 [GO:0016491]; GO:0003824; GO:0003674	56448158		A0A0P0EXQ9; abf:AMK58_07550; QEL90158.1	0	0	6.72	2.75	0.0223678	0.14982	64.29	23.9206	10.9	189.1	34.21	48.81	879575	209523	304272	1.55744e+07	2.66899e+07	1.02287e+07
TRUE	High	Master Protein	QEL91385.1	hypothetical protein D9621_14265 [Azospirillum brasilense]	0	8.071	38	2	5	2	106	11.1	4.67		9.19		2				Pf01906		56453364		A0A0P0EH83; A0A2S1XNS8; A0A839W087; A0A9P1JTL4; abf:AMK58_17455; abs:AZOBR_p110044; azt:TSH58p_21650; QEL91385.1	0	0	1.351	0.43	0.997127	0.999932	16.63	19.997	86.4	113.6	24.96	69.49	287803	232795	164325	813586	819739	472687
TRUE	High	Master Protein	QEL89401.1	nicotinate-nucleotide adenylyltransferase [Azospirillum brasilense]	0	10.393	19	3	5	3	205	22.9	11.91		2.37		3	other metabolic processes		other molecular function	Pf01467	[GO:0004515]; GO:0070566; GO:0016779; GO:0016772; GO:0016740; GO:0003824; GO:0003674 [GO:0005524]; GO:0032559; GO:0035639; GO:0030554; GO:0032555; GO:0043168; GO:1901265; GO:1901363; GO:0017076; GO:0032553; GO:0043167; GO:0097159; GO:0036094; GO:0000166; GO:0097367; GO:0005488; GO:0003674 [GO:0009435]; GO:0006164; GO:0019359; GO:0019674; GO:0006163; GO:0009165; GO:0072522; GO:0019363; GO:0046496;…	56452312	nadD	A0A0P0F9E8; abf:AMK58_11695; QEL89401.1	0	0	1.045	0.06	0.756029	0.975987	11.68	18.7572	41.2	158.8	31.85	9.15	87506.4		52079.7	206028	807076	375576
TRUE	High	Master Protein	QEL91256.1	urease accessory protein UreF [Azospirillum brasilense]	0	11.331	14	2	14	2	299	31.4	6.44		32.05		2	other metabolic processes	other cell component	other molecular function	Pf01730	[GO:0005737]; GO:0110165; GO:0005622; GO:0005575 [GO:0006807]; GO:0008152; GO:0008150 [GO:0016151]; GO:0046914; GO:0046872; GO:0043169; GO:0043167; GO:0036094; GO:0005488; GO:0003674		ureF	A0A4D8QNE3; QEL91256.1	0	0	1.253	0.33	0.921728	0.994694	97.62	19.965	134.5	65.5	46.11	15.74	1.00345e+06	509646	142743	265265	899433	513797
TRUE	High	Master Protein	QEL89917.1	1-deoxy-D-xylulose-5-phosphate reductoisomerase [Azospirillum brasilense]	0	35.148	47	11	30	11	396	42.1	5.63		44.55		11	other metabolic processes		other molecular function	Pf02670, Pf08436, Pf13288	[GO:0016114]; GO:0006721; GO:0008299; GO:0006720; GO:0008610; GO:0044249; GO:0044255; GO:0006629; GO:1901576; GO:0009058; GO:0044237; GO:0044238; GO:0071704; GO:0008152; GO:0009987; GO:0008150 [GO:0016853]; GO:0003824; GO:0003674 [GO:0019288]; GO:0009240; GO:0019682; GO:0008654; GO:0046490; GO:0008299; GO:0006081; GO:0006796; GO:0019637; GO:1901135; GO:0006644; GO:0008610; GO:0090407; GO:0006720;…	56448414	dxr	A0A0P0F5Q4; abf:AMK58_06285; QEL89917.1	0	0	1.13	0.18	0.867835	0.992965	20.73	21.9775	102.9	97.1	26.32	2.78	4.9661e+06	1.52015e+06	1.26315e+06	1.75748e+06	5.83377e+06	2.60925e+06
TRUE	High	Master Protein	QEL91419.1	alkaline phosphatase family protein [Azospirillum brasilense]	0	5.055	8	3	4	3	494	55.6	6.55		5.89		3				Pf19050		56453326		A0A0P0ES20; abf:AMK58_17265; QEL91419.1	0	0	0.657	-0.61	0.314569	0.854133	14.64	16.9614	120.7	79.3		26.58			55274.6	52382.3	269659	72334.2
TRUE	High	Master Protein	QEL90307.1	SDR family oxidoreductase [Azospirillum brasilense]	0	35.565	60	9	21	9	253	26.2	7.44		34.58		9			other molecular function	Pf13561	[GO:0016491]; GO:0003824; GO:0003674	56451848		A0A0P0F4F8; abf:AMK58_08920; QEL90307.1	0	0	6.181	2.63	0.0368829	0.226315	73.61	21.4622	19.4	180.6	8.87	22.52	287760	132120	90743.7	1.1773e+06	4.81734e+06	2.75693e+06
TRUE	High	Master Protein	QEL94476.1	Twin-arginine translocation pathway signal [Azospirillum brasilense]	0	7.406	24	2	5	2	172	19	5.88		11.72		2								A0A4D8QVN0; QEL94476.1	0	0	100	6.64	1e-17	9.62989e-17				200		62.14				322628	600654	129875
TRUE	High	Master Protein	QEL89408.1	GTPase ObgE [Azospirillum brasilense]	0	26.266	30	6	7	6	407	43.7	4.78		13.32		6	other biological processes	other cell component	other molecular function	Pf01018, Pf01926	[GO:0000287]; GO:0046872; GO:0043169; GO:0043167; GO:0036094; GO:0005488; GO:0003674 [GO:0003924]; GO:0017111; GO:0016462; GO:0016818; GO:0016817; GO:0016787; GO:0003824; GO:0003674 [GO:0005525]; GO:0032561; GO:0035639; GO:0019001; GO:0032555; GO:0043168; GO:1901265; GO:1901363; GO:0017076; GO:0032553; GO:0043167; GO:0097159; GO:0036094; GO:0000166; GO:0097367; GO:0005488; GO:0003674 [GO:0005737]…	56452320	obgE	A0A0P0EUI3; abf:AMK58_11655; QEL89408.1	0	0	0.214	-2.22	0.00922784	0.0693626	82.73	19.7023	124.4	75.6	103.9	8.66	197578	375929	946504	239599	950191
TRUE	High	Master Protein	QEL92601.1	hypothetical protein D9621_21205 [Azospirillum brasilense]	0	14.951	19	3	8	3	253	29.2	5.59		13.53		3						56447386		A0A0P0F2H4; abf:AMK58_18395; QEL92601.1	0	0	3.512	1.81	0.186413	0.69006	26.34	20.6995	43.1	156.9	34.62	18.05	394654	357181	168941	760777	3.81347e+06	1.34567e+06
TRUE	High	Master Protein	QEL89672.1	tetratricopeptide repeat protein [Azospirillum brasilense]	0	7.795	10	4	5	4	586	62.8	8.31		5.36		4		other membranes		Pf13414, Pf13424	[GO:0016020]; GO:0110165; GO:0005575			A0A4D8QGA3; QEL89672.1	0	0	0.819	-0.29	0.500533	0.925542	109.79	17.7579	156.6	43.4	76.55	64.76	560130	150833	28991.1	42893.1	438216	70819.9
TRUE	High	Master Protein	QEL94764.1	glycosyltransferase (plasmid) [Azospirillum brasilense]	0	109.984	61	23	148	23	494	55.6	8.16		304.9		23			other molecular function	Pf00535, Pf13489	[GO:0008757]; GO:0008168; GO:0016741; GO:0016740; GO:0003824; GO:0003674	56449501		A0A0P0EKA1; abf:AMK58_28805; QEL94764.1	0	0	1.043	0.06	0.894927	0.993479	45.82	24.802	102.3	97.7	8.96	6.48	2.65909e+07	1.08355e+07	9.06387e+06	1.3718e+07	4.38272e+07	1.84164e+07
TRUE	High	Master Protein	QEL91616.1	SDR family oxidoreductase [Azospirillum brasilense]	0	25.748	41	10	24	10	306	32.5	9.77		29.42		10		other membranes		Pf13561	[GO:0016020]; GO:0110165; GO:0005575			A0A4D8QPV0; QEL91616.1	0	0	2.759	1.46	0.336415	0.856592	42.81	21.2921	33.1	166.9	48.78	7.25	479029	525989	193690	1.5741e+06	4.95135e+06	2.08872e+06
TRUE	High	Master Protein	QEL93722.1	alpha-hydroxy-acid oxidizing protein (plasmid) [Azospirillum brasilense]	0.001	2.416	6	2	5	2	384	41.2	8.56		9.4		2			other molecular function	Pf01070	[GO:0010181]; GO:0032553; GO:0043168; GO:0000166; GO:0097367; GO:0043167; GO:1901265; GO:1901363; GO:0005488; GO:0036094; GO:0097159; GO:0003674 [GO:0016491]; GO:0003824; GO:0003674	56447805		A0A4D8QUK8; QEL93722.1	0	0	1.272	0.35	0.94216	0.994694	28.15	21.3753	91.7	108.3	15.72	5.16	1.98465e+06	720880	737683	1.17906e+06	4.40926e+06	1.98262e+06	Acetyl [N-Term]
TRUE	High	Master Protein	QEL90585.1	hypothetical protein D9621_10845 [Azospirillum brasilense]	0	9.027	34	3	8	3	112	11.9	5.1		10.77		3						56452675		A0A0P0EZI2; abf:AMK58_09885; QEL90585.1	0	0	1.488	0.57	0.914769	0.994694	34.2	20.3797	60.2	139.8	47.23	22.71	658736	276676	84782.8	498960	2.7762e+06	1.08763e+06
TRUE	High	Master Protein	QEL89070.1	NADP(H)-dependent aldo-keto reductase [Azospirillum brasilense]	0	95.271	68	20	91	20	347	38	6.06		180.5		20								QEL89070.1	0	0	0.347	-1.53	0.118912	0.535399	50.17	24.118	158.6	41.4	3.95	1.57	25912414	1.26097e+07	9.09649e+06	3.67067e+06	1.25649e+07	5.59707e+06
TRUE	High	Master Protein	QEL92097.1	SH3 domain-containing protein [Azospirillum brasilense]	0	8.062	39	3	5	3	153	16	11.08		4.37		3				Pf08239		56449245		A0A0P0FCE7; abf:AMK58_20965; QEL92097.1	0	0	2.406	1.27	0.331959	0.856592	21.5	17.0598	48.3	151.7	20.29	99.34	49286.3		13893	55751.2	1.13167e+06	110452
TRUE	High	Master Protein	QEL89138.1	polyhydroxyalkanoate depolymerase [Azospirillum brasilense]	0	11.525	9	2	5	2	406	45.3	7.72		16.8		2				Pf06850		56449563	phaZ	A0A0P0EZS7; abf:AMK58_13180; QEL89138.1	0	0	0.668	-0.58	0.318558	0.854133	33.32	17.52	119.9	80.1	31.36	1.65	205733	63821.2		60260.3		89312.6
TRUE	High	Master Protein	QEL91937.1	cobalt ABC transporter substrate-binding protein [Azospirillum brasilense]	0	74.149	73	14	118	14	246	26.4	6.57		224.12		14						56451617		A0A0P0FAT9; abf:AMK58_14120; QEL91937.1	0	0	35.339	5.14	9.15074e-06	8.56813e-05	44.68	27.1118	5.2	194.8	9.24	16.37	4.66641e+06	2.07519e+06	1.92915e+06	7.21465e+07	3.4898e+08	1.42955e+08
TRUE	High	Master Protein	QEL88847.1	cold-shock protein [Azospirillum brasilense]	0	8.053	68	5	19	4	69	7.4	7.42		18.81		5		cytosol	nucleic acid binding activity	Pf00313	[GO:0003676]; GO:0097159; GO:0005488; GO:0003674 [GO:0003677]; GO:0003676; GO:0097159; GO:0005488; GO:0003674 [GO:0005829]; GO:0110165; GO:0005737; GO:0005575; GO:0005622	56449911	cspA1	A0A060D8U1; A0A6L3B2Q5; A0A9P1JMY3; aare:D3093_09170; abf:AMK58_01105; abq:ABAZ39_00205; abs:AZOBR_10229; QEL88847.1	0	1	10.602	3.41	0.00423599	0.033913	87.86	22.2372	45.7	154.3	69.07	40.89	1.29252e+06	91951.6	495076	4.44882e+06	7.8959e+06	3.59553e+06
TRUE	High	Master Protein	QEL92355.1	flagellar motor switch protein FliN [Azospirillum brasilense]	0	27.574	79	8	29	8	109	11.7	4.74		55.43		8	other biological processes	plasma membrane;other membranes;other cell component	cytoskeletal activity	Pf01052	[GO:0003774]; GO:0003674 [GO:0005886]; GO:0016020; GO:0071944; GO:0110165; GO:0005575 [GO:0006935]; GO:0042330; GO:0042221; GO:0040011; GO:0009605; GO:0050896; GO:0008150 [GO:0009425]; GO:0110165; GO:0009288; GO:0005575; GO:0042995; GO:0043228; GO:0043226 [GO:0071973]; GO:0097588; GO:0001539; GO:0048870; GO:0009987; GO:0008150	56451278	fliN	A0A060DPN0; A0A2S1XSF6; A0A839VYI2; A0A9P1NPI2; aare:D3093_18535; abf:AMK58_19480; abq:ABAZ39_22525; abs:AZOBR_p1130093; azt:TSH58p_27590; Q5MIK8; QEL92355.1	0	0	1.46	0.55	0.863076	0.990872	29.32	21.8224	91	109	11.57	7.3	2.14726e+06	1.22092e+06	1.01901e+06	1.63247e+06	5.04295e+06	2.48753e+06
TRUE	High	Master Protein	QEL89781.1	phosphate signaling complex protein PhoU [Azospirillum brasilense]	0	52.089	61	10	60	10	234	25.9	5.95		140.7		10	transport;other biological processes	other cell component		Pf01895	[GO:0005737]; GO:0110165; GO:0005622; GO:0005575 [GO:0006817]; GO:0015698; GO:0006810; GO:0051234; GO:0051179; GO:0008150 [GO:0030643]; GO:0055062; GO:0055082; GO:0098771; GO:0019725; GO:0048878; GO:0042592; GO:0008150 [GO:0045936]; GO:0010563; GO:0019220; GO:0031324; GO:0051174; GO:0009892; GO:0031323; GO:0048523; GO:0019222; GO:0048519; GO:0050794; GO:0050789; GO:0065007; GO:0008150	56448566	phoU	A0A0P0EBR1; A0A2S1XFE8; abf:AMK58_05525; azt:TSH58p_06505; QEL89781.1	0	0	2.75	1.46	0.275204	0.831147	58.19	22.5394	54.4	145.6	60.29	10.96	4.04715e+06	1.19313e+06	385828	4.01746e+06	1.24873e+07	4.90253e+06
TRUE	High	Master Protein	QEL90397.1	glycosyltransferase [Azospirillum brasilense]	0	8.525	5	3	4	3	869	97.6	7.78		5.31		3		other membranes	other molecular function	Pf13641	[GO:0016020]; GO:0110165; GO:0005575 [GO:0016740]; GO:0003824; GO:0003674	56451946		A0A0P0EY11; abf:AMK58_08435; QEL90397.1	0	0	1.043	0.06	0.771398	0.982244	20.7	18.2182	90.9	109.1	34.43		120017	120382	70429.3			184937
TRUE	High	Master Protein	QEL94625.1	FkbM family methyltransferase [Azospirillum brasilense]	0	7.03	14	3	3	3	370	40.1	5.63		2.12		3	other metabolic processes		other molecular function	Pf05050	[GO:0008757]; GO:0008168; GO:0016741; GO:0016740; GO:0003824; GO:0003674 [GO:0032259]; GO:0008152; GO:0008150	56448766		A0A0P0EIM6; abf:AMK58_25840; QEL94625.1	0	0	1.746	0.8	0.624038	0.95073	13.89	16.885	72.8	127.2	25.53	74.55	98454.7	28465.2	33581.8	84630.6	804739	87450.7
TRUE	High	Master Protein	QEL90331.1	DUF29 domain-containing protein [Azospirillum brasilense]	0	7.189	36	2	6	2	157	18.1	5.44		16.44		2				Pf01724		56451873		A0A0P0EIC3; abf:AMK58_08795; QEL90331.1	0	0	0.48	-1.06	0.139154	0.584706	15.86	18.0149	136.2	63.8	24.5	5.71	302105	145468	71038.8	70299.8	266425	119406
TRUE	High	Master Protein	QEL91819.1	peptidoglycan-binding protein [Azospirillum brasilense]	0	5.895	10	3	6	3	301	30.1	11.36		4.31		3		other membranes		Pf01471	[GO:0016020]; GO:0110165; GO:0005575	56452809		A0A0P0F9L3; abf:AMK58_14745; QEL91819.1	0	0	0.412	-1.28	0.0940411	0.457689	21.15	18.6255	173.9	26.1	7.46	24.1	660435	290043	259763	53878.6	169723	114375
TRUE	High	Master Protein	QEL93294.1	pyridoxal phosphate-dependent aminotransferase [Azospirillum brasilense]	0	64.479	66	12	63	12	389	41.2	5.58		141.03		12	other metabolic processes		other molecular function	Pf00155	[GO:0008483]; GO:0016769; GO:0016740; GO:0003824; GO:0003674 [GO:0009058]; GO:0008152; GO:0008150 [GO:0030170]; GO:0043168; GO:0070279; GO:0043167; GO:0019842; GO:0097159; GO:1901363; GO:0036094; GO:0005488; GO:0003674	56450863		A0A0P0F1A4; abf:AMK58_24180; QEL93294.1	0	0	0.845	-0.24	0.639629	0.954681	22.07	22.5257	117.8	82.2	8.74	7.52	6.58737e+06	2.75832e+06	2.14532e+06	2.38291e+06	7.22303e+06	3.27995e+06
TRUE	High	Master Protein	QEL90658.1	adenylate kinase [Azospirillum brasilense]	0	76.584	72	14	158	14	215	23.4	5.73		320.33		14	other metabolic processes	other cell component	kinase activity;other molecular function	Pf00406, Pf05191	[GO:0004017]; GO:0050145; GO:0016776; GO:0019205; GO:0046940; GO:0016772; GO:0016301; GO:0009123; GO:0009165; GO:0016740; GO:0006753; GO:0009117; GO:1901293; GO:0003824; GO:0006796; GO:0019637; GO:0055086; GO:0034654; GO:0090407; GO:0003674; GO:0006793; GO:0071704; GO:0006139; GO:0044281; GO:0018130; GO:0019438; GO:0044271; GO:1901362; GO:1901576; GO:0044237; GO:0008152; GO:0006725; GO:0034641; G…	56452596	adk	A0A0P0EIV8; abf:AMK58_10280; QEL90658.1	0	0	0.982	-0.03	0.833845	0.988266	36.97	25.5969	106.1	93.9	6.63	12.95	4.50269e+07	2.03287e+07	1.79414e+07	2.56905e+07	7.58774e+07	3.04225e+07
TRUE	High	Master Protein	QEL89717.1	DUF1013 domain-containing protein [Azospirillum brasilense]	0	33.856	44	8	24	8	205	22.5	5.92		18.94		8				Pf06242		56451509		A0A0P0ELR4; abf:AMK58_05170; QEL89717.1	0	0	1.209	0.27	0.895947	0.993479	68.16	21.6152	85	115	73.05	63.13	244189	1.09954e+06	810843	319065	5.70361e+06	2.40151e+06
TRUE	High	Master Protein	QEL91333.1	peptidylprolyl isomerase [Azospirillum brasilense]	0	69.693	63	11	207	11	183	20.2	8.6		466.65		11	protein metabolism;other metabolic processes		other molecular function	Pf00160	[GO:0003755]; GO:0016859; GO:0140096; GO:0016853; GO:0003824; GO:0003674 [GO:0006457]; GO:0009987; GO:0051604; GO:0008150; GO:0019538; GO:0010467; GO:0043170; GO:0044238; GO:1901564; GO:0009059; GO:0071704; GO:0008152; GO:0006807; GO:0044249; GO:1901576; GO:0009058; GO:0044237			A0A4D8QJY6; QEL91333.1	0	0	0.875	-0.19	0.719801	0.969039	23.52	26.9165	111.6	88.4	5.98	8.21	1.15443e+08	5.36228e+07	4.66378e+07	5.6098e+07	1.74376e+08	7.30477e+07
TRUE	High	Master Protein	QEL93401.1	beta-glucosidase [Azospirillum brasilense]	0	55.267	52	15	52	15	444	49.1	5.83		74.29		15	other metabolic processes		other molecular function	Pf00232	[GO:0008422]; GO:0015926; GO:0004553; GO:0016798; GO:0016787; GO:0003824; GO:0003674 [GO:0030245]; GO:0030243; GO:0051275; GO:0051273; GO:0009251; GO:0044042; GO:0000272; GO:0005976; GO:0009057; GO:0016052; GO:0005975; GO:0043170; GO:1901575; GO:0044238; GO:0071704; GO:0009056; GO:0008152; GO:0008150 [GO:0102483]; GO:0004553; GO:0016798; GO:0016787; GO:0003824; GO:0003674	56450739		A0A0P0EHD0; abf:AMK58_23565; QEL93401.1	0	0	2.446	1.29	0.418426	0.894337	34.28	21.5898	47.8	152.2	28.19	7.05	1.36128e+06	371467	399258	2.05854e+06	6.44149e+06	2.75693e+06
TRUE	High	Master Protein	QEL89190.1	peptidylprolyl isomerase [Azospirillum brasilense]	0	91.158	56	18	182	18	315	34.1	6.29		276.78		18		other membranes	other molecular function	Pf13616	[GO:0003755]; GO:0016859; GO:0140096; GO:0016853; GO:0003824; GO:0003674 [GO:0009279]; GO:0019867; GO:0030312; GO:0030313; GO:0016020; GO:0110165; GO:0071944; GO:0031975; GO:0005575	56452074		A0A0P0F896; abf:AMK58_12850; QEL89190.1	0	0	0.773	-0.37	0.603074	0.948992	24.54	26.4065	118.3	81.7	6.59	4.37	9.37922e+07	4.00296e+07	3.34529e+07	3.51482e+07	1.16896e+08	4.89216e+07
TRUE	High	Master Protein	QEL90081.1	hypothetical protein D9621_08000 [Azospirillum brasilense]	0	13.85	14	3	13	3	261	27.5	9.91		24.62		3						56448222		A0A0P0EMI4; abf:AMK58_07230; QEL90081.1	0	0	1.341	0.42	0.999194	0.999932	32.22	20.0446	76.9	123.1	51.06	34.96	495715	173339	353751	727739	1.3981e+06	653640
TRUE	High	Master Protein	QEL92316.1	1-acyl-sn-glycerol-3-phosphate acyltransferase [Azospirillum brasilense]	0	24.328	32	6	18	6	260	29	10.76		15.65		6		other membranes	other molecular function	Pf01553	[GO:0016020]; GO:0110165; GO:0005575 [GO:0016746]; GO:0016740; GO:0003824; GO:0003674	56451323		A0A0P0FDB4; abf:AMK58_19710; QEL92316.1	0	0	0.845	-0.24	0.508708	0.928709	24.55	19.7189	132.8	67.2	13.66	33.5	1.19905e+06	443857	414242	302752	1.74052e+06	419095
TRUE	High	Master Protein	QEL91129.1	glutathione transferase GstA [Azospirillum brasilense]	0	42.843	73	9	38	9	201	21.4	6.02		69.24		9			other molecular function	Pf00043, Pf13409	[GO:0016740]; GO:0003824; GO:0003674	56450150	gstA	A0A0P0EQQ3; abf:AMK58_02275; QEL91129.1	0	0	1.877	0.91	0.531013	0.93246	49.46	22.7275	66.2	133.8	19.28	7.9	4.20041e+06	1.40512e+06	1.25175e+06	3.80353e+06	1.14264e+07	5.53978e+06
TRUE	High	Master Protein	QEL89233.1	LapA family protein [Azospirillum brasilense]	0	8.824	28	2	8	2	129	13.9	11.46		13.88		2		plasma membrane;other membranes		Pf06305	[GO:0005886]; GO:0016020; GO:0071944; GO:0110165; GO:0005575	56452124		A0A0P0EEE7; abf:AMK58_12600; QEL89233.1	0	0	1.317	0.4	0.95014	0.996357	23.61	20.3757	82.7	117.3	44.72	15.9	1.78002e+06	376352	374725	893340	2689958	984171
TRUE	High	Master Protein	QEL91344.1	hypothetical protein D9621_14040 [Azospirillum brasilense]	0	4.895	25	2	4	2	185	19.6	6.99		2.15		2						56453408		A0A0N7I8H5; abf:AMK58_17675; QEL91344.1	0	0	100	6.64	1e-17	9.62989e-17				200		2.67				95057.1		149771
TRUE	High	Master Protein	QEL92217.1	ABC transporter substrate-binding protein [Azospirillum brasilense]	0	139.72	67	21	216	21	348	37.9	5.54		573.01		21		other cell component		Pf13416	[GO:0042597]; GO:0110165; GO:0005575	56451442		A0A0P0ENX6; abf:AMK58_20285; QEL92217.1	0	0	4.887	2.29	0.0613525	0.341962	32.91	26.2544	40.4	159.6	3.07	9.79	2.2262e+07	1.12136e+07	8.15149e+06	5.46551e+07	1.67531e+08	6.88363e+07
TRUE	High	Master Protein	QEL90180.1	GNAT family N-acetyltransferase [Azospirillum brasilense]	0	15.836	29	5	9	5	213	24.1	7.5		10.15		5			other molecular function	Pf00583	[GO:0016747]; GO:0016746; GO:0016740; GO:0003824; GO:0003674	56448133		A0A0P0EHY9; abf:AMK58_07675; QEL90180.1	0	0	0.411	-1.28	0.100904	0.483267	56.48	18.5605	168.6	31.4	60.76	32.02	1.77003e+06	289299	289349	77914.1	412044	97252.3
TRUE	High	Master Protein	QEL88685.1	heme biosynthesis protein HemY [Azospirillum brasilense]	0	83.579	58	19	122	19	469	50.7	9.52		232.82		19		other membranes		Pf07219	[GO:0016020]; GO:0110165; GO:0005575	56450097		A0A0P0E7X0; abf:AMK58_02010; QEL88685.1	0	0	1.42	0.51	0.788387	0.983933	34.21	24.3845	83.6	116.4	12.68	3.91	1.69434e+07	6.47491e+06	5.3837e+06	1.08305e+07	3.83576e+07	1.54257e+07
TRUE	High	Master Protein	QEL94719.1	glycosyltransferase (plasmid) [Azospirillum brasilense]	0	21.633	26	4	12	4	289	31.9	6.73		19.75		4			other molecular function	Pf00535	[GO:0016740]; GO:0003824; GO:0003674			A0A4D8QXM3; QEL94719.1	0	0	1.385	0.47	0.985949	0.999932	41.02	20.3015	46.5	153.5	86.75	3.38	189674		297909	717612	2.35262e+06	1054620
TRUE	High	Master Protein	QEL89885.1	HU family DNA-binding protein [Azospirillum brasilense]	0	18.563	36	3	14	3	90	9.5	9.35		28.93		3			nucleic acid binding activity;other molecular function	Pf00216	[GO:0003677]; GO:0003676; GO:0097159; GO:0005488; GO:0003674 [GO:0030527]; GO:0005198; GO:0003674	56448452	hupB	abf:AMK58_06095; B5AP05; QEL89885.1	0	0	6.592	2.72	0.0295927	0.187976	64.76	21.4589	12.9	187.1	60.81	69.32	114984	113025	159890	365024	8.63366e+06	2.76748e+06
TRUE	High	Master Protein	QEL91019.1	hydroxymethylglutaryl-CoA lyase [Azospirillum brasilense]	0	27.812	36	7	25	7	299	31	5.77		39.7		7			other molecular function	Pf00682	[GO:0004419]; GO:0016833; GO:0016830; GO:0016829; GO:0003824; GO:0003674	56450680		A0A0N7I8W4; abf:AMK58_23260; QEL91019.1	0	0	1.562	0.64	0.858982	0.990429	14.53	21.1418	90.1	109.9	17.8	44.85	1.26241e+06	865903	533548	1.4479e+06	1.99199e+06	1.42557e+06
TRUE	High	Master Protein	QEL89724.1	hypothetical protein D9621_06010 [Azospirillum brasilense]	0	16.11	28	3	24	3	167	18.6	4.5		69.48		3				Pf10722		56448631		A0A060DHG1; A0A560BX39; A0A9P1NLZ1; aare:D3093_00150; abf:AMK58_05205; abq:ABAZ39_09305; abs:AZOBR_100036; QEL89724.1	0	0	0.236	-2.09	0.0144321	0.103043	71.8	20.9287	175.7	24.3	25.12	5.16	1.9152e+06	1.55625e+06	954316		644674	299952
TRUE	High	Master Protein	QEL91247.1	triose-phosphate isomerase [Azospirillum brasilense]	0	72.569	84	13	101	13	251	25.5	6.21		215.93		13	other metabolic processes	other cell component	other molecular function	Pf00121	[GO:0004807]; GO:0016861; GO:0016860; GO:0016853; GO:0003824; GO:0003674 [GO:0005737]; GO:0110165; GO:0005622; GO:0005575 [GO:0006094]; GO:0006006; GO:0019319; GO:0019318; GO:0046364; GO:0005996; GO:0016051; GO:0044283; GO:0005975; GO:0044281; GO:1901576; GO:0009058; GO:0044238; GO:0071704; GO:0008152; GO:0008150 [GO:0006096]; GO:0006090; GO:0006091; GO:0016052; GO:0019364; GO:0046032; GO:0046034…	56448385	tpiA	A0A0P0EVR5; abf:AMK58_06430; QEL91247.1	0	0	1.049	0.07	0.900927	0.993479	26.24	24.5781	97.8	102.2	6.67	10.68	1.78054e+07	9.05029e+06	7.62832e+06	1.20946e+07	3.44998e+07	1.59954e+07
TRUE	High	Master Protein	QEL91364.1	HAD family hydrolase [Azospirillum brasilense]	0	24.281	41	6	28	6	232	25.4	5.11		29.76		6			other molecular function	Pf13419	[GO:0016787]; GO:0003824; GO:0003674	56453387		A0A0P0EDZ0; abf:AMK58_17570; QEL91364.1	0	0	1.323	0.4	0.859643	0.990429	36.97	22.7492	47.1	152.9	9.6	3.07	2.43739e+06	979091	852644	3.7874e+06	1.39991e+07	6.0711e+06
TRUE	High	Master Protein	QEL89993.1	50S ribosomal protein L13 [Azospirillum brasilense]	0	57.103	71	11	72	11	154	17.2	9.89		102.25		11	protein metabolism;other metabolic processes	translational apparatus;other cell component	other molecular function	Pf00572	[GO:0003735]; GO:0005198; GO:0003674 [GO:0005840]; GO:0043232; GO:0043228; GO:0043229; GO:0043226; GO:0005622; GO:0110165; GO:0005575 [GO:0006412]; GO:0009059; GO:0019538; GO:0043043; GO:0010467; GO:0043170; GO:0044249; GO:1901576; GO:0044238; GO:1901564; GO:0006518; GO:0043604; GO:1901566; GO:0071704; GO:0009058; GO:0044237; GO:0008152; GO:0006807; GO:0043603; GO:0044271; GO:0009987; GO:0008150;…	56448328	rplM	A0A060DM74; A0A2K1FV42; A0A2S1XFL8; A0A839W3M8; A0A9P1JQT0; aare:D3093_01700; abf:AMK58_06715; abq:ABAZ39_07775; abs:AZOBR_100378; azt:TSH58p_05300; QEL89993.1	0	0	0.571	-0.81	0.361224	0.861209	63.4	24.0856	119.3	80.7	84.07	65.04	375626	9.3197e+06	7.17398e+06	1.26758e+06	2.45584e+07	1.0629e+07
TRUE	High	Master Protein	QEL90852.1	PAS domain S-box protein [Azospirillum brasilense]	0	4.207	7	2	2	2	746	80.7	8.34		3.06		2								QEL90852.1	0	0	1.048	0.07	0.765701	0.980127	51.37	18.2617	93.5	106.5	15.36	47.51	201149	121437	103152	154206	192844	236772
TRUE	High	Master Protein	QEL89392.1	F0F1 ATP synthase subunit beta [Azospirillum brasilense]	0	256.16	87	29	923	29	479	50.7	5.01		2343.26		29	other metabolic processes;transport	plasma membrane;other membranes	transporter activity;other molecular function	Pf00006, Pf02874	[GO:0005524]; GO:0032559; GO:0035639; GO:0030554; GO:0032555; GO:0043168; GO:1901265; GO:1901363; GO:0017076; GO:0032553; GO:0043167; GO:0097159; GO:0036094; GO:0000166; GO:0097367; GO:0005488; GO:0003674 [GO:0005886]; GO:0016020; GO:0071944; GO:0110165; GO:0005575 [GO:0016787]; GO:0003824; GO:0003674 [GO:0016887]; GO:0017111; GO:0140657; GO:0016462; GO:0003674; GO:0016818; GO:0016817; GO:0016787…	56452302	atpD	A0A060DDD1; A0A4D8QIT2; A0A839VW02; A0A9P1JP75; aare:D3093_07085; abf:AMK58_11745; abq:ABAZ39_02110; abs:AZOBR_40306; QEL89392.1	0	0	0.602	-0.73	0.39844	0.882482	33.98	29.3416	133	67	16.19	3.64	8.37706e+08	3.77389e+08	2.28105e+08	2.13419e+08	7.43834e+08	3.02897e+08
TRUE	High	Master Protein	QEL92325.1	hypothetical protein D9621_19565 [Azospirillum brasilense]	0	11.348	41	5	13	5	127	14.3	7.8		11.41		5						56451313		A0A0P0FBT8; A0A9P1JVV3; aare:D3093_18710; abf:AMK58_19660; abs:AZOBR_p1130051; QEL92325.1	0	0	0.174	-2.52	0.00330388	0.0271453	51.76	20.1839	177.1	22.9	5.37	38.13	2.29252e+06	1.00738e+06	800657	196716		171705
TRUE	High	Master Protein	QEL94185.1	flagellin [Azospirillum brasilense]	0	20.105	20	5	10	5	414	43.5	4.7		16.43		5		non-structural extracellular;other cell component	other molecular function	Pf00669, Pf00700	[GO:0005198]; GO:0003674 [GO:0005576]; GO:0110165; GO:0005575 [GO:0009288]; GO:0042995; GO:0043228; GO:0110165; GO:0043226; GO:0005575	79396039		A0A0N7I934; A0A839WA78; abf:AMK58_26185; QEL94185.1	0	0	0.562	-0.83	0.221743	0.760418	72.29	19.954	154.5	45.5	32.14	81.43	882418		527447	343120	324067
TRUE	High	Master Protein	QEL94691.1	DUF1688 family protein [Azospirillum brasilense]	0	52.616	50	13	32	13	394	41.9	5.77		50.49		13				Pf07958				A0A0P0FG97; abf:AMK58_26680; QEL94691.1	0	0	2.561	1.36	0.322093	0.854133	82.28	22.5677	9.9	190.1	73.68	12.37	368907	425594	73132	3.38943e+06	1.5243e+07	5.84761e+06
TRUE	High	Master Protein	QEL93010.1	hypothetical protein D9621_22830 [Azospirillum brasilense]	0	36.103	54	8	38	8	97	10.6	9.19		59.62		8								A0A0P0EUN9; abf:AMK58_21785; QEL93010.1	0	0	0.2	-2.32	0.0231081	0.154396	55.39	23.6177	161.9	38.1	11.49	10.62	1.82649e+07	8.70956e+06	8.24669e+06	2.26154e+06	8.18858e+06	4.16224e+06
TRUE	High	Master Protein	QEL94607.1	branched-chain amino acid ABC transporter substrate-binding protein [Azospirillum brasilense]	0	6.32	15	2	8	2	378	39.7	6.81		16.94		2	transport			Pf13458	[GO:0006865]; GO:0046942; GO:0071705; GO:0015711; GO:0015849; GO:0006810; GO:0071702; GO:0051234; GO:0051179; GO:0008150	56448787		A0A0P0ESA2; abf:AMK58_25945; QEL94607.1	0	0	0.259	-1.95	0.0197481	0.135631	55.85	18.7457	160.3	39.7	52.36	28.37	448241	300540	69392.4		259090	74605.6
TRUE	High	Master Protein	QEL88984.1	tRNA uridine-5-carboxymethylaminomethyl(34) synthesis enzyme MnmG [Azospirillum brasilense]	0	48.24	29	14	49	14	622	66.9	6.96		67.79		14	RNA metabolism OR transcription;other metabolic processes	other cell component	other molecular function	Pf01134, Pf13932, Pf21680	[GO:0002098]; GO:0002097; GO:0006400; GO:0008033; GO:0009451; GO:0006399; GO:0034470; GO:0016070; GO:0043412; GO:0034660; GO:0006396; GO:0090304; GO:0043170; GO:0010467; GO:0006139; GO:0071704; GO:0009059; GO:0006725; GO:0034641; GO:0044238; GO:0046483; GO:1901360; GO:0008152; GO:0044249; GO:1901576; GO:0044237; GO:0006807; GO:0008150; GO:0009058; GO:0009987 [GO:0005737]; GO:0110165; GO:0005622; …	56449763	mnmG	A0A0P0EEG0; abf:AMK58_00365; QEL88984.1	0	0	0.858	-0.22	0.700295	0.969039	48.49	22.912	94.1	105.9	8.64	13.78	4.2688e+06	2.47163e+06	1.78965e+06	2.7817e+06	1.0196e+07	5.42086e+06
TRUE	High	Master Protein	QEL94516.1	BMP family ABC transporter substrate-binding protein [Azospirillum brasilense]	0	103.37	69	16	173	16	339	36.7	8		462.31		16		plasma membrane;other membranes		Pf02608	[GO:0005886]; GO:0016020; GO:0071944; GO:0110165; GO:0005575	56448932		A0A0P0F6X6; abf:AMK58_26670; QEL94516.1	0	0	1.965	0.97	0.490288	0.925467	33.68	25.276	69.8	130.2	13.5	10.54	2.54616e+07	9.60036e+06	7.97328e+06	2.49246e+07	7.52748e+07	3.1028e+07
TRUE	High	Master Protein	QEL89665.1	alpha/beta fold hydrolase [Azospirillum brasilense]	0	5.686	28	2	7	2	220	24	7.06		6.19		2	protein metabolism		other molecular function	Pf00326, Pf02129	[GO:0006508]; GO:0019538; GO:0043170; GO:0044238; GO:1901564; GO:0071704; GO:0008152; GO:0006807; GO:0008150 [GO:0008236]; GO:0008233; GO:0017171; GO:0016787; GO:0140096; GO:0003824; GO:0003674 [GO:0016787]; GO:0003824; GO:0003674	56451713		A0A060DHD5; A0A6L3AWJ0; A0A9P1NLK4; aare:D3093_13890; abf:AMK58_04895; abq:ABAZ39_09765; abs:AZOBR_70183; QEL89665.1	0	0	1.301	0.38	0.999779	0.999932	11.33	18.8448	87.9	112.1	5.52	19.2	247979	124236	86194.3	161845	602154	346593
TRUE	High	Master Protein	QEL90052.1	urease accessory protein UreE [Azospirillum brasilense]	0	30.804	47	7	32	7	191	20.9	6.83		48.15		7	cell organization and biogenesis;protein metabolism;other metabolic processes	other cell component	other molecular function	Pf02814, Pf05194	[GO:0005737]; GO:0110165; GO:0005622; GO:0005575 [GO:0006457]; GO:0009987; GO:0051604; GO:0008150; GO:0019538; GO:0010467; GO:0043170; GO:0044238; GO:1901564; GO:0009059; GO:0071704; GO:0008152; GO:0006807; GO:0044249; GO:1901576; GO:0009058; GO:0044237 [GO:0016151]; GO:0046914; GO:0046872; GO:0043169; GO:0043167; GO:0036094; GO:0005488; GO:0003674 [GO:0019627]; GO:0043603; GO:0044281; GO:0071941…	56448252	ureE	A0A0P0E9S5; abf:AMK58_07080; QEL90052.1	0	0	1.027	0.04	0.835919	0.988266	33.47	22.5117	103.8	96.2	8.2	3.72	4.65845e+06	2.27392e+06	2.01677e+06	2.26741e+06	8.2461e+06	3.70592e+06
TRUE	High	Master Protein	QEL90415.1	transcriptional regulator [Azospirillum brasilense]	0	33.725	61	8	46	8	147	16.6	9.77		88.88		8	other biological processes		nucleic acid binding activity;other molecular function	Pf05443	[GO:0003677]; GO:0003676; GO:0097159; GO:0005488; GO:0003674 [GO:0006355]; GO:0010468; GO:2001141; GO:0010556; GO:0051252; GO:0031326; GO:0060255; GO:0019219; GO:0009889; GO:0031323; GO:0019222; GO:0051171; GO:0080090; GO:0050794; GO:0050789; GO:0065007; GO:0008150 [GO:0008270]; GO:0046914; GO:0046872; GO:0043169; GO:0043167; GO:0036094; GO:0005488; GO:0003674	56451968		A0A060DFR0; A0A2S1XKZ7; A0A560CWF2; A0A839W4G6; A0A9P1JRT7; aare:D3093_03285; abf:AMK58_08330; abq:ABAZ39_05880; abs:AZOBR_140235; azt:TSH58p_17235; QEL90415.1	0	0	2.755	1.46	0.25946	0.815526	94.55	23.3637	39.6	160.4	16.32	65.72		1.24229e+06	1.21048e+06	1.14919e+06	2.36318e+07	9.56732e+06
TRUE	High	Master Protein	QEL89177.1	LLM class flavin-dependent oxidoreductase [Azospirillum brasilense]	0	40.326	47	9	26	9	339	36.1	6.38		67.66		9			other molecular function	Pf00296	[GO:0016705]; GO:0016491; GO:0003824; GO:0003674	56452057		A0A0P0EV64; abf:AMK58_12935; QEL89177.1	0	0	0.577	-0.79	0.232374	0.777793	52.99	20.9094	138.9	61.1	42.7	14.01	3.80834e+06	1.0701e+06	643520	524886	1.56727e+06	899419
TRUE	High	Master Protein	QEL90683.1	DJ-1/PfpI family protein [Azospirillum brasilense]	0	52.019	69	8	29	8	237	24.6	5.44		67.28		8				Pf01965		56452569		A0A0P0F8W5; abf:AMK58_10415; QEL90683.1	0	0	4.058	2.02	0.106154	0.497478	48.78	22.3122	14.6	185.4	62.79	8.54	1.18588e+06	230868	152467	2.84449e+06	1.17063e+07	4.97667e+06
TRUE	High	Master Protein	QEL89752.1	DUF2312 domain-containing protein [Azospirillum brasilense]	0	7.725	34	2	8	2	82	9.5	5.14		14.09		2			nucleic acid binding activity	Pf10073	[GO:0003677]; GO:0003676; GO:0097159; GO:0005488; GO:0003674	56448598		A0A060DM77; A0A560CC09; A0A839W362; A0A9P1JQ99; aare:D3093_00335; abf:AMK58_05370; abq:ABAZ39_09140; abs:AZOBR_100079; QEL89752.1	0	0	0.756	-0.4	0.423876	0.90032	53.79	19.5897	147.1	52.9	61.17	37.19	241219	487885	433715	105028	685747	355314
TRUE	High	Master Protein	QEL93847.1	ABC transporter substrate-binding protein (plasmid) [Azospirillum brasilense]	0	33.28	45	9	30	9	356	38	6.95		41.99		9	transport	other cell component	other molecular function	Pf13416	[GO:0015846]; GO:0071702; GO:0071705; GO:0006810; GO:0051234; GO:0051179; GO:0008150 [GO:0019808]; GO:0043176; GO:0005488; GO:0003674 [GO:0042597]; GO:0110165; GO:0005575	56447637		A0A4D8QQD7; QEL93847.1	0	0	3.941	1.98	0.133104	0.568003	24.7	22.0443	36.8	163.2	27.62	14.07	1.54881e+06	425889	467812	3.37757e+06	1.04902e+07	3.85715e+06
TRUE	High	Master Protein	QEL92200.1	long-chain fatty acid--CoA ligase [Azospirillum brasilense]	0	10.631	11	3	4	3	519	55.6	6.8		7.6		3			other molecular function	Pf00501, Pf13193	[GO:0016874]; GO:0003824; GO:0003674	56451501		A0A0P0EIP7; abf:AMK58_20580; QEL92200.1	0	0	100	6.64	1e-17	9.62989e-17				200		64.5				451889	812262	173172
TRUE	High	Master Protein	QEL88884.1	copper-binding protein [Azospirillum brasilense]	0	11.283	16	4	6	4	538	54.3	9.95		10.23		4	transport;other biological processes	plasma membrane;other membranes;other cell component	other molecular function	Pf04234, Pf05425	[GO:0005507]; GO:0046914; GO:0046872; GO:0043169; GO:0043167; GO:0036094; GO:0005488; GO:0003674 [GO:0005886]; GO:0016020; GO:0071944; GO:0110165; GO:0005575 [GO:0006825]; GO:0000041; GO:0030001; GO:0006812; GO:0006811; GO:0006810; GO:0051234; GO:0051179; GO:0008150 [GO:0042597]; GO:0110165; GO:0005575 [GO:0046688]; GO:0010038; GO:0010035; GO:0042221; GO:0050896; GO:0008150	56449875		A0A0P0EPZ0; abf:AMK58_00925; QEL88884.1	0	0	100	6.64	1e-17	9.62989e-17				200						462303
TRUE	High	Master Protein	QEL91830.1	diaminopimelate decarboxylase [Azospirillum brasilense]	0	97.485	70	22	175	22	421	44.6	6.34		333.71		22	other metabolic processes		other molecular function	Pf00278, Pf02784	[GO:0008836]; GO:0016831; GO:0016830; GO:0016829; GO:0003824; GO:0003674 [GO:0009089]; GO:0009085; GO:0046451; GO:0006553; GO:0009067; GO:0043648; GO:1901605; GO:0009066; GO:0170034; GO:0170038; GO:0019752; GO:0006520; GO:1901564; GO:0170033; GO:0170039; GO:0008652; GO:1901607; GO:0046394; GO:1901566; GO:0043436; GO:0044238; GO:0071704; GO:0006807; GO:0016053; GO:1901576; GO:0006082; GO:0008152; …	56452796	lysA	A0A0P0FB33; abf:AMK58_14680; QEL91830.1	0	0	0.88	-0.18	0.725157	0.969039	43.95	24.9612	117.5	82.5	12.48	3.24	3.65601e+07	1.49351e+07	1.08855e+07	1.22427e+07	4.03772e+07	1.77297e+07
TRUE	High	Master Protein	QEL90442.1	sulfate adenylyltransferase subunit CysD [Azospirillum brasilense]	0	82.711	65	15	134	15	265	30.8	5.63		266.31		15			other molecular function	Pf01507	[GO:0004781]; GO:0004779; GO:0070566; GO:0016779; GO:0016772; GO:0016740; GO:0003824; GO:0003674 [GO:0019419]		cysD	A0A4D8QC64; QEL90442.1	0	0	0.198	-2.33	0.0223402	0.14982	46.39	24.8338	167.7	32.3	17.42	12.02	6.06301e+07	2.2557e+07	1.67872e+07	5.52638e+06	1.52674e+07	7.34683e+06
TRUE	High	Master Protein	QEL93385.1	response regulator [Azospirillum brasilense]	0	36.559	70	6	34	6	140	14.8	5.96		66.21		6	signal transduction			Pf00072	[GO:0000160]; GO:0035556; GO:0007165; GO:0009987; GO:0050794; GO:0007154; GO:0023052; GO:0051716; GO:0008150; GO:0050789; GO:0050896; GO:0065007			A0A4D8QT06; QEL93385.1	0	0	1.8	0.85	0.652614	0.958119	53.74	22.0161	73.8	126.2	6.09	15.42	2.68493e+06	1.16226e+06	931382	2.74925e+06	8.05882e+06	3.07911e+06
TRUE	High	Master Protein	QEL92113.1	TonB-dependent siderophore receptor [Azospirillum brasilense]	0	283.125	76	45	343	45	767	81.4	6.44		818.73		45	transport	other membranes	transporter activity;other molecular function	Pf00593, Pf07715	[GO:0009279]; GO:0019867; GO:0030312; GO:0030313; GO:0016020; GO:0110165; GO:0071944; GO:0031975; GO:0005575 [GO:0015343]; GO:0022857; GO:0033214; GO:0044718; GO:0005215; GO:0055085; GO:0033212; GO:0098657; GO:1901678; GO:0015891; GO:0034755; GO:0003674; GO:0006810; GO:0009987; GO:0006826; GO:0006879; GO:0051649; GO:0098655; GO:0098662; GO:0051234; GO:0008150; GO:0000041; GO:0030003; GO:0098771; …	56449226		A0A0P0FA71; abf:AMK58_20870; QEL92113.1	0	0	6.894	2.79	0.0204989	0.139372	127.69	28.126	3.4	196.6	32.98	31.71	3.31374e+06	2.94789e+06	2.4754e+06	1.05234e+08	7.03594e+08	2.89987e+08
TRUE	High	Master Protein	QEL90655.1	N-formylglutamate amidohydrolase [Azospirillum brasilense]	0	22.074	31	4	14	4	290	31.5	6.18		40.72		4			other molecular function	Pf05013	[GO:0016787]; GO:0003824; GO:0003674	56452599		A0A0P0ENH0; abf:AMK58_10265; QEL90655.1	0	0	100	6.64	1e-17	9.62989e-17				200		37.01				303238	1949250	1.02138e+06
TRUE	High	Master Protein	QEL89582.1	CRTAC1 family protein [Azospirillum brasilense]	0	92.834	61	18	74	18	467	49.4	4.97		170.72		18				Pf07593, Pf13517		56450584		A0A0P0E8Z5; abf:AMK58_04430; QEL89582.1	0	0	4.523	2.18	0.0766151	0.396406	33.36	23.3124	16.9	183.1	42.33	2.36	1.07377e+06	956719	350386	6.52996e+06	2.22191e+07	9460183
TRUE	High	Master Protein	QEL91318.1	adenylate/guanylate cyclase domain-containing protein [Azospirillum brasilense]	0	38.487	35	8	21	8	410	44.4	5.69		44.54		8	other metabolic processes;signal transduction		other molecular function	Pf00211	[GO:0004016]; GO:0009975; GO:0016849; GO:0003824; GO:0016829; GO:0003674 [GO:0009190]; GO:0009165; GO:0009187; GO:0009117; GO:1901293; GO:0006753; GO:0034654; GO:0090407; GO:0006796; GO:0019637; GO:0055086; GO:0006139; GO:0018130; GO:0019438; GO:0044271; GO:1901362; GO:1901576; GO:0006793; GO:0071704; GO:0044281; GO:0006725; GO:0034641; GO:0044238; GO:0046483; GO:1901360; GO:0044249; GO:0009058; …	56450421		A0A0P0ERC4; abf:AMK58_03615; QEL91318.1	0	0	1.648	0.72	0.777231	0.982811	37.9	21.3921	33.4	166.6	28.34	22.74	419483	267950	116262	1.1171e+06	3.98589e+06	2.48411e+06
TRUE	High	Master Protein	QEL91799.1	PAS domain S-box protein [Azospirillum brasilense]	0	2.773	4	2	2	2	823	89.6	6.43		2.13		2	protein metabolism;other metabolic processes;signal transduction	other membranes	kinase activity	Pf02518, Pf13426	[GO:0004673]; GO:0004672; GO:0016775; GO:0018106; GO:0016301; GO:0016773; GO:0140096; GO:0016772; GO:0006468; GO:0018202; GO:0003824; GO:0016740; GO:0016310; GO:0036211; GO:0018193; GO:0003674; GO:0006796; GO:0019538; GO:0043412; GO:0006793; GO:0043170; GO:0044238; GO:1901564; GO:0044237; GO:0071704; GO:0008152; GO:0006807; GO:0009987; GO:0008150 [GO:0007165]; GO:0009987; GO:0050794; GO:0007154; …	56452831		A0A0P0F799; abf:AMK58_14855; QEL91799.1	0	0	2.039	1.03	0.479583	0.925467	15.55	17.6526	65.8	134.2	12.31	19.13		37659	34652.1	93446.4	266943	169915
TRUE	High	Master Protein	QEL91359.1	PAS domain-containing sensor histidine kinase [Azospirillum brasilense]	0	3.332	5	3	4	3	773	84	6.46		0		3	protein metabolism;other metabolic processes;signal transduction	plasma membrane;other membranes	kinase activity;other molecular function	Pf00512, Pf00672, Pf02518, Pf08448, Pf19312	[GO:0000155]; GO:0004673; GO:0140299; GO:0000160; GO:0004672; GO:0016775; GO:0018106; GO:0003674; GO:0035556; GO:0016301; GO:0016773; GO:0140096; GO:0016772; GO:0006468; GO:0018202; GO:0007165; GO:0003824; GO:0016740; GO:0016310; GO:0036211; GO:0018193; GO:0009987; GO:0050794; GO:0007154; GO:0023052; GO:0051716; GO:0006796; GO:0019538; GO:0043412; GO:0008150; GO:0050789; GO:0050896; GO:0006793; G…	56453392		A0A0P0ES63; abf:AMK58_17595; QEL91359.1	0	0	1.492	0.58	0.820149	0.987682	29.97	17.3529	80.3	119.7	28.02		74302.6		41779.4			111677
TRUE	High	Master Protein	QEL89663.1	tyrosine--tRNA ligase [Azospirillum brasilense]	0	147.622	70	24	172	24	417	45.5	5.95		385.85		24	protein metabolism;RNA metabolism OR transcription;other metabolic processes	other cell component	nucleic acid binding activity;other molecular function	Pf00579	[GO:0003723]; GO:0003676; GO:0097159; GO:0005488; GO:0003674 [GO:0004831]; GO:0004812; GO:0016875; GO:0140101; GO:0016874; GO:0140098; GO:0003824; GO:0140640; GO:0003674 [GO:0005524]; GO:0032559; GO:0035639; GO:0030554; GO:0032555; GO:0043168; GO:1901265; GO:1901363; GO:0017076; GO:0032553; GO:0043167; GO:0097159; GO:0036094; GO:0000166; GO:0097367; GO:0005488; GO:0003674 [GO:0005737]; GO:0110165…	56451715	tyrS	A0A0P0F6M2; abf:AMK58_04885; QEL89663.1	0	0	0.796	-0.33	0.629681	0.953045	32.63	24.347	114.8	85.2	9.22	2.92	2.20969e+07	8.94308e+06	7.63118e+06	8.09532e+06	2.99822e+07	1.23958e+07
TRUE	High	Master Protein	QEL88805.1	hypothetical protein D9621_00865 [Azospirillum brasilense]	0	25.623	48	6	42	6	187	19.7	9.38		59.61		6								QEL88805.1	0	0	0.837	-0.26	0.572388	0.943101	45.49	21.9501	116.9	83.1	28.71	35.14	2.47522e+06	1.44758e+06	1.60976e+06	782283	4.02508e+06	2.44193e+06
TRUE	High	Master Protein	QEL92715.1	tetratricopeptide repeat protein [Azospirillum brasilense]	0	12.172	12	2	2	2	499	53.6	5.77		3.72		2		other membranes		Pf13414	[GO:0016020]; GO:0110165; GO:0005575	56449071		A0A0P0F289; abf:AMK58_17810; QEL92715.1	0	0
TRUE	High	Master Protein	QEL89716.1	carbonic anhydrase [Azospirillum brasilense]	0	61.754	72	11	77	11	230	25.9	5.5		147.38		11	other biological processes		other molecular function	Pf00484	[GO:0004089]; GO:0016836; GO:0016835; GO:0016829; GO:0003824; GO:0003674 [GO:0008270]; GO:0046914; GO:0046872; GO:0043169; GO:0043167; GO:0036094; GO:0005488; GO:0003674 [GO:0015976]; GO:0031667; GO:0009991; GO:0009605; GO:0050896; GO:0008150	56451511		A0A0P0ERX8; abf:AMK58_05160; QEL89716.1	0	0	1.289	0.37	0.886378	0.993479	44.68	24.3652	92.2	107.8	18.1	7.25	1.57312e+07	7.25427e+06	4.14761e+06	9.70324e+06	2.96307e+07	1.43553e+07
TRUE	High	Master Protein	QEL90363.1	NADP-dependent succinate-semialdehyde dehydrogenase I [Azospirillum brasilense]	0	177.91	79	33	229	33	497	53	5.54		469.35		33	other metabolic processes		other molecular function	Pf00171	[GO:0009013]; GO:0016620; GO:0016903; GO:0016491; GO:0003824; GO:0003674 [GO:0009450]; GO:0009063; GO:0009448; GO:0170044; GO:0046395; GO:1901565; GO:0032787; GO:0170041; GO:0016054; GO:0019752; GO:1901564; GO:1901575; GO:0006520; GO:0006082; GO:0044248; GO:0044282; GO:0043436; GO:0006807; GO:0071704; GO:0009056; GO:0044238; GO:0044237; GO:0044281; GO:0008152; GO:0009987; GO:0008150	56451908		A0A0P0EY31; abf:AMK58_08620; QEL90363.1	0	0	1.466	0.55	0.756536	0.975987	28.34	25.5595	84.3	115.7	7.56	5.55	3.49809e+07	1.52484e+07	1.14306e+07	2.51119e+07	8.19042e+07	3.42022e+07
TRUE	High	Master Protein	QEL88762.1	NAD(P)/FAD-dependent oxidoreductase [Azospirillum brasilense]	0	91.41	81	12	118	12	340	36.3	5.76		291.21		12			other molecular function	Pf07992	[GO:0004324]; GO:0008937; GO:0016731; GO:0016730; GO:0016491; GO:0003824; GO:0003674 [GO:0050660]; GO:0000166; GO:0043168; GO:1901265; GO:1901363; GO:0043167; GO:0097159; GO:0036094; GO:0005488; GO:0003674 [GO:0050661]; GO:0030554; GO:0017076; GO:0000166; GO:1901265; GO:1901363; GO:0097159; GO:0036094; GO:0005488; GO:0003674	56450009		A0A0P0E7P9; abf:AMK58_01590; QEL88762.1	0	0	0.68	-0.56	0.492735	0.925467	47.78	24.5803	119.4	80.6	12.65	13.23	2.37067e+07	1.08588e+07	6.94498e+06	8.16923e+06	2.52521e+07	1.42264e+07
TRUE	High	Master Protein	QEL91536.1	2-keto-4-pentenoate hydratase [Azospirillum brasilense]	0	65.999	87	14	92	14	254	27.2	4.91		177.75		14			other molecular function	Pf01557	[GO:0003824]; GO:0003674			A0A0N7I8F2; abf:AMK58_16615; QEL91536.1	0	0	0.892	-0.16	0.73824	0.969324	31.94	24.4948	116.1	83.9	8.07	10.75	2.40214e+07	9.97589e+06	8.63904e+06	1.07896e+07	3.15616e+07	1.36652e+07
TRUE	High	Master Protein	QEL88870.1	cytochrome-c oxidase, cbb3-type subunit III [Azospirillum brasilense]	0	73.738	48	14	113	14	295	31.8	6.68		227.3		14	other metabolic processes;transport	plasma membrane;other membranes	other molecular function	Pf00034, Pf13442, Pf14715	[GO:0005506]; GO:0046914; GO:0046872; GO:0043169; GO:0043167; GO:0036094; GO:0005488; GO:0003674 [GO:0005886]; GO:0016020; GO:0071944; GO:0110165; GO:0005575 [GO:0006119]; GO:0009060; GO:0045333; GO:0015980; GO:0006091; GO:0044237; GO:0008152; GO:0009987; GO:0008150 [GO:0009055]; GO:0003674 [GO:0020037]; GO:0046906; GO:0097159; GO:0005488; GO:0003674 [GO:0070469]; GO:0110165; GO:0016020; GO:00055…	56449889	ccoP	A0A0P0EVP6; abf:AMK58_00995; QEL88870.1	0	0	2.392	1.26	0.344962	0.856592	37.64	24.7574	57.7	142.3	21.03	15.49	1.73896e+07	5.71455e+06	4.91548e+06	2.03734e+07	6.13376e+07	2.26466e+07
TRUE	High	Master Protein	QEL91021.1	methylcrotonoyl-CoA carboxylase [Azospirillum brasilense]	0	75.281	49	16	76	16	535	57.6	7.03		144.14		16			other molecular function	Pf01039	[GO:0016874]; GO:0003824; GO:0003674	56450677		A0A0P0F545; abf:AMK58_23245; QEL91021.1	0	0	1.407	0.49	0.797306	0.983933	30.27	23.4034	84	116	13.09	15.6	5.4042e+06	3.32627e+06	2.58307e+06	5.53583e+06	1.42196e+07	7.76873e+06
TRUE	High	Master Protein	QEL90416.1	ribose 5-phosphate isomerase B [Azospirillum brasilense]	0	50.95	84	9	90	9	143	15	6.67		181.34		9	other metabolic processes		other molecular function	Pf02502	[GO:0004751]; GO:0016861; GO:0016860; GO:0016853; GO:0003824; GO:0003674 [GO:0005975]; GO:0044238; GO:0071704; GO:0008152; GO:0008150	56451969	rpiB	A0A0P0ESY2; abf:AMK58_08325; QEL90416.1	0	0	0.581	-0.78	0.37345	0.872673	37.7	24.903	126.1	73.9	16.9	32.98	2.68234e+07	1.4726e+07	1.40172e+07	9.62228e+06	1.91985e+07	1.66455e+07
TRUE	High	Master Protein	QEL90261.1	OsmC family protein [Azospirillum brasilense]	0	19.386	38	3	22	3	139	14.8	5.82		44.43		3				Pf02566		56449375		A0A0P0F4J0; A0A839VZ18; abf:AMK58_09180; QEL90261.1	0	0	0.9	-0.15	0.687179	0.967926	17.52	22.2083	110	90	9.59	13.18	3.24866e+06	1.81866e+06	1.47722e+06	1.65877e+06	5.46592e+06	3.02715e+06
TRUE	High	Master Protein	QEL92990.1	VOC family protein [Azospirillum brasilense]	0	11.987	46	4	6	4	179	20.6	5.64		11.78		4			other molecular function	Pf13669	[GO:0016829]; GO:0003824; GO:0003674 [GO:0051213]; GO:0016491; GO:0003824; GO:0003674	56451045		A0A0N7I8T4; A0A839VTR6; abf:AMK58_21885; QEL92990.1	0	0	1.48	0.57	0.836136	0.988266	0	17.9799	80.6	119.4					82434.5	176088
TRUE	High	Master Protein	QEL93267.1	DUF4347 domain-containing protein [Azospirillum brasilense]	0	37.101	9	8	17	8	1663	166.1	4.64		40.56		8								QEL93267.1	0	0	5.124	2.36	0.0536025	0.309272	19.49	19.537	18.7	181.3	10.93	27.39	81879.2		35975.6	552141	1.0956e+06	706431
TRUE	High	Master Protein	QEL92067.1	glutathione S-transferase family protein [Azospirillum brasilense]	0	6.646	18	3	5	3	222	25.1	6.02		3.92		3			other molecular function	Pf00043, Pf13409	[GO:0016740]; GO:0003824; GO:0003674	56449278		A0A060DKN4; A0A9P1JVH0; abf:AMK58_21130; abq:ABAZ39_15590; abs:AZOBR_p1110030; Q9EXL3; QEL92067.1	0	0	1.887	0.92	0.586705	0.947701	22.27	18.5567	59.8	140.2	16.12	12.05	121574		57521.4	173700	549916	301976
TRUE	High	Master Protein	QEL91466.1	pantetheine-phosphate adenylyltransferase [Azospirillum brasilense]	0	28.413	44	7	31	7	182	20	9.13		56.07		7	other metabolic processes	other cell component	other molecular function	Pf01467	[GO:0004595]; GO:0070566; GO:0016779; GO:0016772; GO:0016740; GO:0003824; GO:0003674 [GO:0005524]; GO:0032559; GO:0035639; GO:0030554; GO:0032555; GO:0043168; GO:1901265; GO:1901363; GO:0017076; GO:0032553; GO:0043167; GO:0097159; GO:0036094; GO:0000166; GO:0097367; GO:0005488; GO:0003674 [GO:0005737]; GO:0110165; GO:0005622; GO:0005575 [GO:0015937]; GO:0009152; GO:0015936; GO:0034030; GO:0034033…	56453271	coaD	A0A0P0F2J7; abf:AMK58_16985; QEL91466.1	0	0	1.392	0.48	0.914171	0.994694	35.07	21.8382	86.4	113.6	23.83	23.12	3.08696e+06	1.1631e+06	722469	1.12955e+06	6.24116e+06	2.58627e+06
TRUE	High	Master Protein	QEL91074.1	2-oxoglutarate dehydrogenase E1 component [Azospirillum brasilense]	0	351.271	66	58	517	58	974	108.6	6.47		1142.47		58	other metabolic processes		other molecular function	Pf00676, Pf02779, Pf16078, Pf16870	[GO:0004591]; GO:0016624; GO:0016903; GO:0016491; GO:0003824; GO:0003674 [GO:0006099]; GO:0044238; GO:0009060; GO:0008152; GO:0045333; GO:0008150; GO:0015980; GO:0006091; GO:0044237; GO:0009987 [GO:0030976]; GO:0019842; GO:0043168; GO:0043169; GO:0050997; GO:0097159; GO:1901363; GO:1901681; GO:0036094; GO:0043167; GO:0005488; GO:0003674	56450207		A0A0P0E872; abf:AMK58_02560; QEL91074.1	0	0	1.255	0.33	0.913501	0.994694	41.4	27.0074	100.5	99.5	13.95	15.12	1.32767e+08	4.87859e+07	4.4314e+07	7.61972e+07	2.21977e+08	8.61253e+07
TRUE	High	Master Protein	QEL90770.1	(R)-hydratase [Azospirillum brasilense]	0	46.01	84	8	73	8	149	15.9	6.3		143.64		8			other molecular function	Pf01575	[GO:0016829]; GO:0003824; GO:0003674	56452464		A0A0N7I7Z8; A0A839W5T1; A0A9P1JPN3; aare:D3093_13175; abf:AMK58_10940; abs:AZOBR_70019; QEL90770.1	0	0	3.256	1.7	0.178809	0.674836	24.11	24.1849	45.8	154.2	8.86	5.92	5.53163e+06	2.71393e+06	2.42717e+06	1.01971e+07	3.35942e+07	1.63571e+07
TRUE	High	Master Protein	QEL90692.1	23S rRNA (guanosine(2251)-2'-O)-methyltransferase RlmB [Azospirillum brasilense]	0	8.608	15	2	6	2	284	29.6	8.69		12.08		2	RNA metabolism OR transcription;other metabolic processes	other cell component	nucleic acid binding activity;other molecular function	Pf00588, Pf08032	[GO:0001510]; GO:0009451; GO:0043414; GO:0016070; GO:0043412; GO:0032259; GO:0090304; GO:0043170; GO:0008152; GO:0006139; GO:0071704; GO:0008150; GO:0006725; GO:0034641; GO:0044238; GO:0046483; GO:1901360; GO:0044237; GO:0006807; GO:0009987 [GO:0003723]; GO:0003676; GO:0097159; GO:0005488; GO:0003674 [GO:0005737]; GO:0110165; GO:0005622; GO:0005575 [GO:0006396]; GO:0016070; GO:0010467; GO:0090304…	56452556	rlmB	A0A0P0EYN9; abf:AMK58_10480; QEL90692.1	0	0	100	6.64	1e-17	9.62989e-17				200							442898
TRUE	High	Master Protein	QEL90047.1	xanthine dehydrogenase molybdopterin binding subunit [Azospirillum brasilense]	0	30.841	17	8	16	8	779	83.9	6.61		35.24		8			other molecular function	Pf01315, Pf02738, Pf20256	[GO:0004854]; GO:0016726; GO:0016725; GO:0016491; GO:0003824; GO:0003674 [GO:0005506]; GO:0046914; GO:0046872; GO:0043169; GO:0043167; GO:0036094; GO:0005488; GO:0003674 [GO:0030151]; GO:0046914; GO:0046872; GO:0043169; GO:0043167; GO:0036094; GO:0005488; GO:0003674	56448258	xdhB	A0A0P0EHR2; abf:AMK58_07050; QEL90047.1	0	0	2.13	1.09	0.534182	0.934334	49.23	20.5099	52	148	43.04	26.31	510656	157651	295757	938675	1.9084e+06	1.19738e+06
TRUE	High	Master Protein	QEL90190.1	hypothetical protein D9621_08605 [Azospirillum brasilense]	0	125.941	62	20	158	20	463	50	9.47		390.19		20	transport	other membranes	transporter activity	Pf02321	[GO:0015562]; GO:0022857; GO:0005215; GO:0055085; GO:0003674; GO:0006810; GO:0009987; GO:0051234; GO:0008150; GO:0051179 [GO:0019867]; GO:0016020; GO:0110165; GO:0005575			A0A0P0EYP0; abf:AMK58_07740; QEL90190.1	0	0	1.785	0.84	0.572126	0.943101	50.59	25.2117	72	128	25.16	8.71	2.83424e+07	9.69557e+06	6.73017e+06	2.14087e+07	6.33288e+07	2.91634e+07
TRUE	High	Master Protein	QEL90938.1	VWA domain-containing protein [Azospirillum brasilense]	0	17.395	9	5	12	5	719	75.2	7.15		17.72		5				Pf13519				A0A0P0F5R2; abf:AMK58_03260; QEL90938.1	0	0	1.559	0.64	0.831048	0.988266	23.83	19.7972	27.7	172.3		10.54			62377.9	525854	2.25815e+06	848711
TRUE	High	Master Protein	QEL90138.1	porphobilinogen synthase [Azospirillum brasilense]	0	76.631	83	17	109	17	337	36.8	6.02		189.28		17	other metabolic processes		other molecular function	Pf00490	[GO:0004655]; GO:0016836; GO:0016835; GO:0016829; GO:0003824; GO:0003674 [GO:0006782]; GO:0006779; GO:0046501; GO:0006783; GO:0006778; GO:0033014; GO:0042168; GO:0046148; GO:0033013; GO:0018130; GO:0019438; GO:0044271; GO:1901362; GO:1901566; GO:0042440; GO:0006725; GO:0046483; GO:1901360; GO:1901564; GO:0044249; GO:0034641; GO:1901576; GO:0008152; GO:0044237; GO:0071704; GO:0006807; GO:0009058; …	56448179		A0A0P0F668; abf:AMK58_07445; QEL90138.1	0	0	1.153	0.21	0.998719	0.999932	34.67	23.438	96.6	103.4	10.85	19.67	8.32836e+06	3.61278e+06	3.47153e+06	3.46832e+06	1.69705e+07	7.75185e+06
TRUE	High	Master Protein	QEL91012.1	transcriptional regulator [Azospirillum brasilense]	0	35.739	70	7	17	7	155	16.9	9.82		30.91		7	other biological processes		nucleic acid binding activity;other molecular function	Pf05443	[GO:0003677]; GO:0003676; GO:0097159; GO:0005488; GO:0003674 [GO:0006355]; GO:0010468; GO:2001141; GO:0010556; GO:0051252; GO:0031326; GO:0060255; GO:0019219; GO:0009889; GO:0031323; GO:0019222; GO:0051171; GO:0080090; GO:0050794; GO:0050789; GO:0065007; GO:0008150 [GO:0008270]; GO:0046914; GO:0046872; GO:0043169; GO:0043167; GO:0036094; GO:0005488; GO:0003674	56450688		A0A0P0FBU0; A0A9P1JYJ6; abf:AMK58_23300; abs:AZOBR_p280137; QEL91012.1	0	0	3.503	1.81	0.182013	0.679576	6.32	21.9927	26.6	173.4	2.15	73.52		344732	274654	272953	9.10874e+06	3.86543e+06
TRUE	High	Master Protein	QEL94427.1	TRAP transporter substrate-binding protein [Azospirillum brasilense]	0	96.698	62	13	143	13	329	36.1	8.53		342.1		13	transport	other cell component		Pf03480	[GO:0030288]; GO:0042597; GO:0030313; GO:0110165; GO:0031975; GO:0005575 [GO:0055085]; GO:0006810; GO:0009987; GO:0051234; GO:0008150; GO:0051179 [GO:0071702]; GO:0006810; GO:0051234; GO:0051179; GO:0008150	56453667		A0A0P0FG19; abf:AMK58_27585; QEL94427.1	0	0	14.308	3.84	0.00109861	0.00958982	32.1	25.5157	14.2	185.8	10.43	12.06	4.72281e+06	1.87793e+06	1.70655e+06	3.81486e+07	1.13214e+08	4.60936e+07
TRUE	High	Master Protein	QEL91647.1	SDR family oxidoreductase [Azospirillum brasilense]	0	59.319	80	17	104	17	259	26.9	6.58		174.32		17				Pf13561		56453068		A0A0P0F236; abf:AMK58_15980; QEL91647.1	0	0	3.092	1.63	0.201385	0.721786	35.13	24.2406	47.8	152.2	15.86	4.9	6.44232e+06	3.3015e+06	3.2315e+06	1.19639e+07	4.11298e+07	1.65205e+07
TRUE	High	Master Protein	QEL90892.1	quinoprotein dehydrogenase-associated SoxYZ-like carrier [Azospirillum brasilense]	0	14.883	25	3	3	3	266	28	5.17		6.75		3				Pf08770, Pf13501		56450398		A0A0P0F264; abf:AMK58_03505; QEL90892.1	0	0	100	6.64	1e-17	9.62989e-17				200		99.7				494072		129707
TRUE	High	Master Protein	QEL92125.1	YtxH domain-containing protein [Azospirillum brasilense]	0.004	1.943	34	2	3	2	116	12.1	9.7		4.07		2						56449209		A0A0P0F491; abf:AMK58_20785; QEL92125.1	0	0	1.284	0.36	0.995458	0.999932	21.7	18.0213	92.1	107.9	10.91	25.87	195812	89142.8	59278.7	109872	605322	176903
TRUE	High	Master Protein	QEL88669.1	exopolyphosphatase [Azospirillum brasilense]	0	61.597	55	14	92	14	310	34.8	5.57		174.1		14						56450113		A0A0P0EQM4; abf:AMK58_02090; QEL88669.1	0	0	1.262	0.34	0.907969	0.994634	42.78	24.1209	105.7	94.3	3.47	14.23	1.46653e+07	7.26498e+06	5.8982e+06	8.62243e+06	2.29266e+07	1.0979e+07
TRUE	High	Master Protein	QEL90191.1	DUF2497 domain-containing protein [Azospirillum brasilense]	0	15.985	25	4	11	4	224	25.1	4.51		13.14		4				Pf10691		56448119		A0A0P0EHZ9; abf:AMK58_07745; QEL90191.1	0	0	1.714	0.78	0.751219	0.975987	83.16	20.758	38.5	161.5	40.37	37.94	207989	220242	187320	482792	3.72181e+06	1.5653e+06
TRUE	High	Master Protein	QEL89888.1	NADH-quinone oxidoreductase subunit C [Azospirillum brasilense]	0	95.255	77	16	104	16	209	24.2	4.97		187.33		16	transport	plasma membrane;other membranes	transporter activity;other molecular function	Pf00329	[GO:0005886]; GO:0016020; GO:0071944; GO:0110165; GO:0005575 [GO:0008137]; GO:0009055; GO:0015453; GO:0050136; GO:0003674; GO:0015399; GO:0003954; GO:0003955; GO:0022804; GO:0016651; GO:0016655; GO:0022857; GO:0016491; GO:0005215; GO:0055085; GO:0003824; GO:0006810; GO:0009987; GO:0051234; GO:0008150; GO:0051179 [GO:0048038]; GO:0036094; GO:0005488; GO:0003674 [GO:0050136]; GO:0003954; GO:0003955…	56448447	nuoC	A0A0P0EHD4; A0A839W7U1; A0A9P1JQJ7; aare:D3093_01100; abf:AMK58_06120; abs:AZOBR_100245; QEL89888.1	0	0	0.504	-0.99	0.282039	0.839073	33.24	24.1591	134.6	65.4	22.95	9.51	3.01383e+07	1.08833e+07	7.33884e+06	6.25284e+06	2.0675e+07	7.85021e+06
TRUE	High	Master Protein	QEL94631.1	amidohydrolase [Azospirillum brasilense]	0	13.051	18	3	6	3	399	42.9	6.28		12.57		3			other molecular function	Pf01546, Pf07687	[GO:0016787]; GO:0003824; GO:0003674	56448760		A0A0N7I926; abf:AMK58_25810; QEL94631.1	0	0	0.666	-0.59	0.31875	0.854133	47.07	19.6857	140.8	59.2	43.24	28.06	590935	691654	337943	167574		380121
TRUE	High	Master Protein	QEL89439.1	hypothetical protein D9621_04400 [Azospirillum brasilense]	0	12.695	57	2	6	2	70	8	4.41		16.01		2						56452354		A0A0P0F032; abf:AMK58_11490; QEL89439.1	0	0	0.01	-6.64	1e-17	9.62989e-17			200		61.46		2.12279e+06	367696	319930
TRUE	High	Master Protein	QEL92369.1	OmpW family protein [Azospirillum brasilense]	0	32.418	37	6	32	6	232	24.8	5.6		65.09		6		other membranes		Pf03922	[GO:0019867]; GO:0016020; GO:0110165; GO:0005575	56451264		A0A060DTX1; A0A2K1G3I2; A0A9P1NPX3; aare:D3093_18195; abf:AMK58_19410; abq:ABAZ39_22185; abs:AZOBR_p1130112; QEL92369.1	0	0	0.948	-0.08	0.60715	0.949622	43.47	20.7246	119.2	80.8	41.66	41.67	2.69793e+06	579044	627100	1.10567e+06	2.15283e+06	799922
TRUE	High	Master Protein	QEL90571.1	ATP-dependent helicase [Azospirillum brasilense]	0.007	1.671	2	2	3	2	1130	122.6	7.05		0		2	cell organization and biogenesis		other molecular function	Pf00176, Pf00271	[GO:0004386]; GO:0140640; GO:0140657; GO:0003824; GO:0003674 [GO:0005524]; GO:0032559; GO:0035639; GO:0030554; GO:0032555; GO:0043168; GO:1901265; GO:1901363; GO:0017076; GO:0032553; GO:0043167; GO:0097159; GO:0036094; GO:0000166; GO:0097367; GO:0005488; GO:0003674 [GO:0008270]; GO:0046914; GO:0046872; GO:0043169; GO:0043167; GO:0036094; GO:0005488; GO:0003674 [GO:0140658]; GO:0008094; GO:0006338…	56452691		A0A0P0ED99; abf:AMK58_09800; QEL90571.1	0	0
TRUE	High	Master Protein	QEL93445.1	enoyl-CoA hydratase/isomerase family protein [Azospirillum brasilense]	0	54.344	72	10	80	10	260	27.5	5.52		197.29		10			other molecular function	Pf00378	[GO:0016853]; GO:0003824; GO:0003674	56450678		A0A0P0FF82; abf:AMK58_23250; QEL93445.1	0	0	1.198	0.26	0.982049	0.999932	47.21	22.6305	78.9	121.1	15.25	14.6	3.8332e+06	2.44789e+06	1.49528e+06	3.56897e+06	1.1609e+07	4.04548e+06
TRUE	High	Master Protein	QEL91965.1	dioxygenase [Azospirillum brasilense]	0	25.254	66	6	27	6	140	15.9	5.33		44.31		6			other molecular function	Pf00903	[GO:0051213]; GO:0016491; GO:0003824; GO:0003674	56451586		A0A0P0F1A2; A0A2S1XRC8; abf:AMK58_13965; azt:TSH58p_26555; QEL91965.1	0	0	2.681	1.42	0.344985	0.856592	39.72	21.5454	17	183	110.03	10.21	1.61698e+06	114007	107672	1.60594e+06	5.87162e+06	2.94662e+06
TRUE	High	Master Protein	QEL90156.1	MoxR family ATPase [Azospirillum brasilense]	0	16.333	25	5	10	4	307	34.1	5.01		11.31		5			other molecular function	Pf07728	[GO:0005524]; GO:0032559; GO:0035639; GO:0030554; GO:0032555; GO:0043168; GO:1901265; GO:1901363; GO:0017076; GO:0032553; GO:0043167; GO:0097159; GO:0036094; GO:0000166; GO:0097367; GO:0005488; GO:0003674 [GO:0016887]; GO:0017111; GO:0140657; GO:0016462; GO:0003674; GO:0016818; GO:0016817; GO:0016787; GO:0003824	56448160		A0A0P0EHX5; abf:AMK58_07540; QEL90156.1	0	0	2.206	1.14	0.499185	0.925467	43.85	20.4838	14.4	185.6	44.52	16.64	124900		90192.6	1.21065e+06	4.28637e+06	1.36024e+06
TRUE	High	Master Protein	QEL92710.1	signal peptidase I [Azospirillum brasilense]	0	26.091	34	7	21	7	256	28.7	8.31		39.8		7	protein metabolism;other metabolic processes	other membranes	other molecular function	Pf10502	[GO:0004252]; GO:0004175; GO:0008236; GO:0008233; GO:0017171; GO:0016787; GO:0140096; GO:0003824; GO:0003674 [GO:0006465]; GO:0006518; GO:0016485; GO:0043603; GO:1901564; GO:0006508; GO:0051604; GO:0006807; GO:0071704; GO:0019538; GO:0010467; GO:0008152; GO:0043170; GO:0044238; GO:0009059; GO:0008150; GO:0044249; GO:1901576; GO:0009058; GO:0044237; GO:0009987 [GO:0016020]; GO:0110165; GO:0005575	56449076	lepB	A0A0P0FB10; A0A2S1XSW0; abf:AMK58_17835; azt:TSH58p_29695; QEL92710.1	0	0	1.224	0.29	0.880986	0.993479	47.71	20.5533	66.9	133.1	49.07	19.22	1.66261e+06	421705	253900	934834	3.82017e+06	1.11705e+06
TRUE	High	Master Protein	QEL88745.1	GTP cyclohydrolase I [Azospirillum brasilense]	0	42.53	50	10	30	10	229	25.6	8		58.13		10	other metabolic processes		other molecular function	Pf01227	[GO:0003934]; GO:0003933; GO:0019238; GO:0016814; GO:0016810; GO:0016787; GO:0003824; GO:0003674 [GO:0005525]; GO:0032561; GO:0035639; GO:0019001; GO:0032555; GO:0043168; GO:1901265; GO:1901363; GO:0017076; GO:0032553; GO:0043167; GO:0097159; GO:0036094; GO:0000166; GO:0097367; GO:0005488; GO:0003674 [GO:0006730]; GO:0044237; GO:0044281; GO:0008152; GO:0009987; GO:0008150 [GO:0035998] [GO:0046654…	56450027		A0A0P0EJY5; abf:AMK58_01675; QEL88745.1	0	0	0.195	-2.36	0.00903349	0.0682811	28.87	21.4738	192.6	7.4	10.29	93.84	5.63024e+06	2.79349e+06	2.54264e+06	119020	1.55846e+06	118498
TRUE	High	Master Protein	QEL93123.1	MBL fold metallo-hydrolase [Azospirillum brasilense]	0	110.5	75	19	142	19	346	38.3	6.47		273.96		19			other molecular function	Pf00753, Pf21221	[GO:0016787]; GO:0003824; GO:0003674	56450938		A0A0P0F5N4; abf:AMK58_24540; QEL93123.1	0	0	5.96	2.58	0.0333095	0.208165	33.95	24.8625	29	171	8.69	3.86	5.94823e+06	2.79853e+06	1.89174e+06	1.84025e+07	6.86861e+07	2.7705e+07
TRUE	High	Master Protein	QEL94251.1	5-dehydro-4-deoxy-D-glucuronate isomerase [Azospirillum brasilense]	0	57.454	53	11	50	11	278	31.2	6.27		94.42		11	other metabolic processes		other molecular function	Pf04962	[GO:0008270]; GO:0046914; GO:0046872; GO:0043169; GO:0043167; GO:0036094; GO:0005488; GO:0003674 [GO:0008652]; GO:0046394; GO:1901566; GO:0016053; GO:0019752; GO:1901564; GO:1901576; GO:0006082; GO:0044249; GO:0044283; GO:0043436; GO:0006807; GO:0071704; GO:0009058; GO:0044237; GO:0044281; GO:0008152; GO:0009987; GO:0008150 [GO:0008697]; GO:0016861; GO:0016860; GO:0016853; GO:0003824; GO:0003674 …		kduI	A0A235H3R3; QEL94251.1	0	0	2.468	1.3	0.324413	0.854365	39.35	22.9015	57.5	142.5	18.59	15.59	3.26976e+06	1.50857e+06	853883	5.32063e+06	1.41877e+07	6.32632e+06
TRUE	High	Master Protein	QEL91343.1	alpha/beta fold hydrolase [Azospirillum brasilense]	0	34.076	46	5	28	5	234	25	5.57		58.3		5			other molecular function	Pf12697	[GO:0016787]; GO:0003824; GO:0003674	56453409		A0A0P0F262; abf:AMK58_17680; QEL91343.1	0	0	2.899	1.54	0.232567	0.777793	18.88	22.8108	44.7	155.3	21.88	2.79	1.84747e+06	1.11136e+06	1.07779e+06	4.33757e+06	1.50905e+07	6.24609e+06
TRUE	High	Master Protein	QEL94380.1	long-chain fatty acid--CoA ligase [Azospirillum brasilense]	0	66.063	44	17	48	17	567	62.8	6.67		87.32		17			other molecular function	Pf00501, Pf13193	[GO:0016874]; GO:0003824; GO:0003674			A0A0P0EJB2; abf:AMK58_27315; QEL94380.1	0	0	2.758	1.46	0.296385	0.849984	42.12	22.11	33	167	17.63	11.77	1.13213e+06	385325	373130	2.43343e+06	1.08026e+07	4.14132e+06
TRUE	High	Master Protein	QEL92842.1	pseudaminic acid synthase [Azospirillum brasilense]	0	25.174	36	5	20	5	350	37.1	6.24		53.69		5	other metabolic processes		other molecular function	Pf03102, Pf08666	[GO:0016051]; GO:0005975; GO:1901576; GO:0044238; GO:0071704; GO:0009058; GO:0008152; GO:0008150 [GO:0016740]; GO:0003824; GO:0003674	56447400	pseI	A0A0P0EG93; abf:AMK58_18325; QEL92842.1	0	0	1.539	0.62	0.833774	0.988266	39.12	19.1045	62.1	137.9	54.08	64.2	410577	118475	48836.9	79850	1.44122e+06	445199
TRUE	High	Master Protein	QEL88916.1	methionine adenosyltransferase [Azospirillum brasilense]	0	169.121	75	25	309	25	389	41.6	5.55		680.58		25	other metabolic processes	other cell component	other molecular function	Pf00438, Pf02772, Pf02773	[GO:0000287]; GO:0046872; GO:0043169; GO:0043167; GO:0036094; GO:0005488; GO:0003674 [GO:0004478]; GO:0016765; GO:0016740; GO:0003824; GO:0003674 [GO:0005524]; GO:0032559; GO:0035639; GO:0030554; GO:0032555; GO:0043168; GO:1901265; GO:1901363; GO:0017076; GO:0032553; GO:0043167; GO:0097159; GO:0036094; GO:0000166; GO:0097367; GO:0005488; GO:0003674 [GO:0005737]; GO:0110165; GO:0005622; GO:0005575…	56449836	metK	A0A0N7I7B9; abf:AMK58_00730; QEL88916.1	0	0	0.787	-0.35	0.618929	0.949622	27	27.2906	114	86	5.97	2.31	1.49808e+08	7.14364e+07	6.1677e+07	6.37141e+07	2.15279e+08	9.27337e+07
TRUE	High	Master Protein	QEL94343.1	hypothetical protein D9621_29850 [Azospirillum brasilense]	0	19.876	44	4	18	4	157	16.4	9.48		32.4		4						56453493		A0A0P0ESW5; abf:AMK58_27110; QEL94343.1	0	0	3.035	1.6	0.259426	0.815526	47.92	20.5454	37.6	162.4	54.84	36.28	131490	221173	111815	427486	2.44886e+06	1.3988e+06
TRUE	High	Master Protein	QEL90374.1	succinate dehydrogenase assembly factor 2 [Azospirillum brasilense]	0	5.018	60	3	3	3	100	11.7	5.49		4.26		3				Pf03937		56451920		A0A0P0F8Z0; abf:AMK58_08560; QEL90374.1	0	0	0.736	-0.44	0.440548	0.909727	24.53	18.3635	113.8	86.2	23.65	12.96	252924	191805	107919	129451		163430
TRUE	High	Master Protein	QEL90710.1	gfo/Idh/MocA family oxidoreductase [Azospirillum brasilense]	0	63.471	54	13	47	13	383	42.9	6.55		90.35		13			other molecular function	Pf01408, Pf02894	[GO:0000166]; GO:1901265; GO:1901363; GO:0097159; GO:0036094; GO:0005488; GO:0003674	56452530		A0A0P0F524; A0A839W0R1; abf:AMK58_10610; QEL90710.1	0	0	11.525	3.53	0.00285036	0.0235874	38.53	23.2637	3.2	196.8	41.76	4.76	159716	94947.7	128976	6.07376e+06	2.33043e+07	9.94166e+06
TRUE	High	Master Protein	QEL93030.1	filamentous hemagglutinin N-terminal domain-containing protein [Azospirillum brasilense]	0	184.851	13	33	141	33	4844	467.3	5.36		313.27		33								QEL93030.1	0	0	1.473	0.56	0.752102	0.975987	41.85	24.0292	86	114	17.27	3.14	1.34282e+07	4.63186e+06	4.21059e+06	8.05034e+06	2.71316e+07	1.24885e+07
TRUE	High	Master Protein	QEL88764.1	tRNA (adenosine(37)-N6)-threonylcarbamoyltransferase complex ATPase subunit type 1 TsaE [Azospirillum brasilense]	0	26.525	70	7	20	7	165	17.8	4.68		21.14		7	RNA metabolism OR transcription;other metabolic processes	other cell component	other molecular function	Pf02367	[GO:0002949]; GO:0006400; GO:0070525; GO:0008033; GO:0009451; GO:0006399; GO:0034470; GO:0016070; GO:0043412; GO:0034660; GO:0006396; GO:0090304; GO:0043170; GO:0010467; GO:0006139; GO:0071704; GO:0009059; GO:0006725; GO:0034641; GO:0044238; GO:0046483; GO:1901360; GO:0008152; GO:0044249; GO:1901576; GO:0044237; GO:0006807; GO:0008150; GO:0009058; GO:0009987 [GO:0005737]; GO:0110165; GO:0005622; …	56450007	tsaE	A0A0N7I7D8; abf:AMK58_01580; QEL88764.1	0	0	1.076	0.11	0.75242	0.975987	54.03	19.7719	94	106	16.1	9.81	460291	298867	233999	324300	1.31791e+06	596339
TRUE	High	Master Protein	QEL91746.1	DUF1611 domain-containing protein [Azospirillum brasilense]	0	71.593	65	18	113	18	337	35.9	6.19		174.21		18				Pf07755, Pf17396		56452887		A0A0N7I8B8; abf:AMK58_15130; QEL91746.1	0	0	1.503	0.59	0.731986	0.969039	23.4	24.9017	79.9	120.1	0.99	3.13	1.76726e+07	8.49784e+06	6.69708e+06	1.41705e+07	5.06204e+07	2.28456e+07
TRUE	High	Master Protein	QEL90048.1	urease accessory protein UreD [Azospirillum brasilense]	0	11.593	24	3	12	3	275	29.1	6.74		22.42		3	other metabolic processes	other cell component	other molecular function	Pf01774	[GO:0005737]; GO:0110165; GO:0005622; GO:0005575 [GO:0006807]; GO:0008152; GO:0008150 [GO:0016151]; GO:0046914; GO:0046872; GO:0043169; GO:0043167; GO:0036094; GO:0005488; GO:0003674		ureD	A0A0N7I7R2; abf:AMK58_07055; QEL90048.1	0	0	1.013	0.02	0.696376	0.969039	20.94	19.5734	100.6	99.4	8.69	20.25	443836	230108	149447		966068	313150
TRUE	High	Master Protein	QEL93288.1	2-dehydro-3-deoxygalactonokinase [Azospirillum brasilense]	0	5.225	12	2	6	2	330	34.9	5.64		11.49		2	other metabolic processes		kinase activity	Pf05035	[GO:0008671]; GO:0016773; GO:0019200; GO:0016772; GO:0016301; GO:0046835; GO:0016740; GO:0005975; GO:0016310; GO:0003824; GO:0044238; GO:0071704; GO:0006796; GO:0003674; GO:0008152; GO:0006793; GO:0008150; GO:0044237; GO:0009987 [GO:0034194]; GO:0016052; GO:0019584; GO:0034192; GO:0005975; GO:1901575; GO:0019583; GO:0046176; GO:0044238; GO:0071704; GO:0009056; GO:0019520; GO:0072329; GO:0008152; …	56448962		A0A0P0F5G8; abf:AMK58_22730; QEL93288.1	0	0	0.01	-6.64	1e-17	9.62989e-17			200		26.89		86561.9	72198.4	52976.9
TRUE	High	Master Protein	QEL89991.1	enoyl-CoA hydratase [Azospirillum brasilense]	0	86.4	75	15	113	15	268	28.5	5.73		293.86		15			other molecular function	Pf00378	[GO:0004300]; GO:0016836; GO:0016835; GO:0016829; GO:0003824; GO:0003674	56448330		A0A0P0E9P2; abf:AMK58_06705; QEL89991.1	0	0	2.048	1.03	0.457387	0.917269	33.14	24.5556	62.8	137.2	18.27	1.66	1.4449e+07	5.0936e+06	4.1108e+06	1.32947e+07	4.54218e+07	1.95659e+07
TRUE	High	Master Protein	QEL93048.1	proline/glycine betaine ABC transporter permease [Azospirillum brasilense]	0	29.108	31	6	15	6	312	32.8	7.58		33.5		6	transport	plasma membrane;other membranes		Pf00528	[GO:0005886]; GO:0016020; GO:0071944; GO:0110165; GO:0005575 [GO:0055085]; GO:0006810; GO:0009987; GO:0051234; GO:0008150; GO:0051179	56450984		A0A0P0F1N4; abf:AMK58_24770; QEL93048.1	0	0	0.01	-6.64	1e-17	9.62989e-17			200		44.45		5.30023e+06	2.45865e+06	756545
TRUE	High	Master Protein	QEL92784.1	peptidase [Azospirillum brasilense]	0	29.505	34	6	19	6	264	28.3	6.28		31.09		6				Pf00877, Pf18348		56449328		A0A0P0FAG0; abf:AMK58_21375; QEL92784.1	0	0	0.876	-0.19	0.529715	0.93246	27.57	20.2052	130.6	69.4	20.64	12.62	1.81313e+06	591395	530682	326693	1.44955e+06	617475
TRUE	High	Master Protein	QEL94450.1	hypothetical protein D9621_30450 [Azospirillum brasilense]	0	30.413	56	6	20	6	135	14.8	5.25		41		6						56453644		A0A0N7I968; abf:AMK58_27700; QEL94450.1	0	0	100	6.64	1e-17	9.62989e-17				200		22.25				5.60082e+06	1.79226e+07	1.16496e+07
TRUE	High	Master Protein	QEL89584.1	chemotaxis protein [Azospirillum brasilense]	0	57.185	46	14	43	13	436	44.6	5.76		81.64		14	signal transduction;other biological processes	other membranes	other molecular function	Pf00015	[GO:0004888]; GO:0038023; GO:0060089; GO:0003674 [GO:0006935]; GO:0042330; GO:0042221; GO:0040011; GO:0009605; GO:0050896; GO:0008150 [GO:0007165]; GO:0009987; GO:0050794; GO:0007154; GO:0023052; GO:0051716; GO:0008150; GO:0050789; GO:0050896; GO:0065007 [GO:0016020]; GO:0110165; GO:0005575	79396051		A0A0P0EB64; abf:AMK58_04440; QEL89584.1	0	0	2.042	1.03	0.561402	0.943101	44.88	21.682	50.7	149.3	8.04	11.22	1.16183e+06	483294	395788	1.5187e+06	5.90171e+06	2.88135e+06
TRUE	High	Master Protein	QEL92438.1	Asp-tRNA(Asn)/Glu-tRNA(Gln) amidotransferase subunit GatA [Azospirillum brasilense]	0	164.867	79	28	272	28	493	52.3	5.97		612.21		28	protein metabolism;other metabolic processes	other cell component	other molecular function	Pf01425	[GO:0005524]; GO:0032559; GO:0035639; GO:0030554; GO:0032555; GO:0043168; GO:1901265; GO:1901363; GO:0017076; GO:0032553; GO:0043167; GO:0097159; GO:0036094; GO:0000166; GO:0097367; GO:0005488; GO:0003674 [GO:0006412]; GO:0009059; GO:0019538; GO:0043043; GO:0010467; GO:0043170; GO:0044249; GO:1901576; GO:0044238; GO:1901564; GO:0006518; GO:0043604; GO:1901566; GO:0071704; GO:0009058; GO:0044237; …	56451184	gatA	A0A0N7I8K4; abf:AMK58_19010; QEL92438.1	0	0	0.851	-0.23	0.692065	0.967926	29.95	26.5881	114.6	85.4	6.05	4.78	1.03129e+08	4.4561e+07	3.61376e+07	4.08423e+07	1.36273e+08	5.63248e+07
TRUE	High	Master Protein	QEL91086.1	3-isopropylmalate dehydratase small subunit [Azospirillum brasilense]	0	85.802	82	13	161	13	203	22.4	5.66		361.14		13	other metabolic processes	cytosol	other molecular function	Pf00694	[GO:0003861]; GO:0016836; GO:0016835; GO:0016829; GO:0003824; GO:0003674 [GO:0009098]; GO:0006551; GO:0009082; GO:1901607; GO:0009081; GO:1901605; GO:0046394; GO:1901566; GO:0006520; GO:0019752; GO:1901564; GO:0016053; GO:1901576; GO:0044238; GO:0071704; GO:0043436; GO:0006807; GO:0006082; GO:0044249; GO:0044283; GO:0009058; GO:0008152; GO:0044237; GO:0044281; GO:0008150; GO:0009987 [GO:0009316];…	56450195	leuD	A0A0P0E861; abf:AMK58_02500; QEL91086.1	0	0	0.463	-1.11	0.236242	0.781199	41.5	26.0099	140.9	59.1	4.83	18.81	8.48573e+07	3.82109e+07	3.23143e+07	2.58683e+07	6.52139e+07	2.93589e+07
TRUE	High	Master Protein	QEL90504.1	glycine cleavage system protein GcvH [Azospirillum brasilense]	0	21.155	39	2	33	2	124	13.3	4.49		92.45		2	other metabolic processes	other cell component		Pf01597	[GO:0005960]; GO:1990204; GO:0005737; GO:1902494; GO:0110165; GO:0005622; GO:0032991; GO:0005575 [GO:0019464]; GO:0006546; GO:0006544; GO:0009071; GO:0009069; GO:0170035; GO:0170040; GO:0170033; GO:0170039; GO:0009063; GO:1901606; GO:0046395; GO:1901565; GO:1901605; GO:0006520; GO:0019752; GO:1901564; GO:0016054; GO:1901575; GO:0044238; GO:0071704; GO:0043436; GO:0006807; GO:0006082; GO:0044248; …	56449421	gcvH	A0A0P0EN82; abf:AMK58_09405; QEL90504.1	0	0	0.557	-0.84	0.344309	0.856592	28.09	24.5009	123	77	30.53	50.83	1.84188e+07	9971062	4.08705e+06	2.90367e+06	2.19554e+07	1.37711e+07
TRUE	High	Master Protein	QEL90012.1	hypothetical protein D9621_07635 [Azospirillum brasilense]	0	10.835	23	2	7	2	162	18.4	7.02		15.42		2						56448304		A0A0P0EXF6; abf:AMK58_06830; QEL90012.1	0	0	8.478	3.08	0.00728734	0.0563415	38.89	18.9383	21.1	178.9	11.12	33.78	78153.9	32510.9		451948	1.16694e+06	341003
TRUE	High	Master Protein	QEL89254.1	shikimate kinase [Azospirillum brasilense]	0	19.262	34	6	21	6	211	23.2	7.87		23.26		6	other metabolic processes	other cell component	kinase activity;other molecular function	Pf01202	[GO:0000287]; GO:0046872; GO:0043169; GO:0043167; GO:0036094; GO:0005488; GO:0003674 [GO:0004765]; GO:0016301; GO:0016773; GO:0016772; GO:0016740; GO:0003824; GO:0003674 [GO:0005524]; GO:0032559; GO:0035639; GO:0030554; GO:0032555; GO:0043168; GO:1901265; GO:1901363; GO:0017076; GO:0032553; GO:0043167; GO:0097159; GO:0036094; GO:0000166; GO:0097367; GO:0005488; GO:0003674 [GO:0005737]; GO:0110165…	56452145	aroK	A0A0P0EPE5; abf:AMK58_12495; QEL89254.1	0	0	1.126	0.17	0.79048	0.983933	43.99	20.6265	98.6	101.4	26	5.82	1.54672e+06	440109	479099	668512	2.49253e+06	1.1397e+06
TRUE	High	Master Protein	QEL89900.1	type III pantothenate kinase [Azospirillum brasilense]	0	68.527	74	13	63	13	257	27.7	5.82		111.03		13	other metabolic processes	other cell component	kinase activity;other molecular function	Pf03309	[GO:0004594]; GO:0016301; GO:0016773; GO:0016772; GO:0016740; GO:0003824; GO:0003674 [GO:0005524]; GO:0032559; GO:0035639; GO:0030554; GO:0032555; GO:0043168; GO:1901265; GO:1901363; GO:0017076; GO:0032553; GO:0043167; GO:0097159; GO:0036094; GO:0000166; GO:0097367; GO:0005488; GO:0003674 [GO:0005737]; GO:0110165; GO:0005622; GO:0005575 [GO:0015937]; GO:0009152; GO:0015936; GO:0034030; GO:0034033…	56448434	coaX	A0A0N7I7P2; abf:AMK58_06185; QEL89900.1	0	0	3.572	1.84	0.149895	0.613641	26.98	22.5223	23.2	176.8	65.8	6.35	2.3743e+06	434325	295244	4.0875e+06	1.28199e+07	5.58978e+06
TRUE	High	Master Protein	QEL90173.1	phosphoribosyl-AMP cyclohydrolase [Azospirillum brasilense]	0	16.01	40	4	23	4	144	15.9	5.9		35.79		4	other metabolic processes	other cell component	other molecular function	Pf01502	[GO:0000105]; GO:0006547; GO:0008652; GO:0019752; GO:1901564; GO:0046394; GO:1901566; GO:0043436; GO:0006807; GO:0071704; GO:0016053; GO:1901576; GO:0006082; GO:0008152; GO:0044249; GO:0044283; GO:0009058; GO:0044237; GO:0044281; GO:0008150; GO:0009987 [GO:0000287]; GO:0046872; GO:0043169; GO:0043167; GO:0036094; GO:0005488; GO:0003674 [GO:0004635]; GO:0019238; GO:0016814; GO:0016810; GO:0016787;…	56448141	hisI	A0A0P0E9X3; abf:AMK58_07635; QEL90173.1	0	0	1.123	0.17	0.902124	0.99389	37.35	22.2644	98.1	101.9	8.11	7.35	3.82742e+06	1.75981e+06	1.59386e+06	2.10434e+06	8459553	3.27816e+06
TRUE	High	Master Protein	QEL89306.1	50S ribosomal protein L19 [Azospirillum brasilense]	0	30.254	53	9	36	9	131	14.7	10.45		69.42		9	protein metabolism;other metabolic processes	translational apparatus;other cell component	other molecular function	Pf01245	[GO:0003735]; GO:0005198; GO:0003674 [GO:0005840]; GO:0043232; GO:0043228; GO:0043229; GO:0043226; GO:0005622; GO:0110165; GO:0005575 [GO:0006412]; GO:0009059; GO:0019538; GO:0043043; GO:0010467; GO:0043170; GO:0044249; GO:1901576; GO:0044238; GO:1901564; GO:0006518; GO:0043604; GO:1901566; GO:0071704; GO:0009058; GO:0044237; GO:0008152; GO:0006807; GO:0043603; GO:0044271; GO:0009987; GO:0008150;…	56452205	rplS	A0A060DIB3; A0A2K1G2G8; A0A9P1NKY3; aare:D3093_07570; abf:AMK58_12215; abq:ABAZ39_01625; abs:AZOBR_40191; QEL89306.1	0	0	0.385	-1.38	0.154792	0.621465	111.09	24.3793	123.8	76.2	87.06	59.04	136980	1.10368e+07	1.0316e+07	1.81159e+06	2.69253e+07	1.15056e+07
TRUE	High	Master Protein	QEL90807.1	5-oxoprolinase [Azospirillum brasilense]	0	243.999	61	51	256	51	1202	129.8	5.6		524.26		51			other molecular function	Pf01968, Pf02538, Pf05378, Pf19278	[GO:0016787]; GO:0003824; GO:0003674	56450499		A0A0P0EL58; abf:AMK58_04000; QEL90807.1	0	0	0.846	-0.24	0.686692	0.967926	35.17	24.7422	113.2	86.8	3.18	7.19	2.67908e+07	1.26789e+07	1.04407e+07	1.16954e+07	3.91535e+07	1.53843e+07
TRUE	High	Master Protein	QEL90503.1	aminomethyl-transferring glycine dehydrogenase subunit GcvPA [Azospirillum brasilense]	0	66.636	50	14	131	14	446	47.2	5.31		242.9		14								QEL90503.1	0	0	0.588	-0.77	0.382215	0.878107	37.94	25.1865	134.9	65.1	2.52	3.46	4.24079e+07	2.10176e+07	1.67711e+07	1.12335e+07	4.1961e+07	1.71682e+07
TRUE	High	Master Protein	QEL94768.1	glycosyltransferase (plasmid) [Azospirillum brasilense]	0	27.747	25	7	31	7	441	48.6	6.9		58.1		7			other molecular function	Pf00534, Pf13439	[GO:0016757]; GO:0016740; GO:0003824; GO:0003674			A0A4D8QVN3; QEL94768.1	0	0	1.537	0.62	0.867479	0.992965	46.75	21.2625	91.1	108.9	24.32	18.64	1.1073e+06	883466	623450	1.24837e+06	2.99739e+06	1.63211e+06
TRUE	High	Master Protein	QEL90948.1	hypothetical protein D9621_12885 [Azospirillum brasilense]	0	14.815	19	3	12	3	150	16.7	9.04		20.21		3								A0A0P0E8I9; abf:AMK58_03210; QEL90948.1	0	0	4.39	2.13	0.101789	0.48493	15.16	20.3841	26.6	173.4	9.31	19.39	211309	117399		1.00749e+06	2421077	1.21096e+06
TRUE	High	Master Protein	QEL89371.1	CHAD domain-containing protein [Azospirillum brasilense]	0	2.927	3	2	2	2	553	60.6	6.57		1.76		2								QEL89371.1	0	0	1.473	0.56	0.835871	0.988266	51.84	17.8797	72.1	127.9	56.13	25.19	70054.6	79013.7		66241.1	360178	166777
TRUE	High	Master Protein	QEL94381.1	ADP-glyceromanno-heptose 6-epimerase [Azospirillum brasilense]	0	53.408	49	10	43	10	328	36.4	5.59		79.88		10	other metabolic processes		other molecular function	Pf01370	[GO:0005975]; GO:0044238; GO:0071704; GO:0008152; GO:0008150 [GO:0008712]; GO:0016857; GO:0016854; GO:0016853; GO:0003824; GO:0003674 [GO:0050661]; GO:0030554; GO:0017076; GO:0000166; GO:1901265; GO:1901363; GO:0097159; GO:0036094; GO:0005488; GO:0003674 [GO:0097171]; GO:0009226; GO:0097170; GO:0009225; GO:0034654; GO:1901137; GO:0006793; GO:0055086; GO:1901135; GO:0006139; GO:0018130; GO:0019438…	56453535	rfaD	A0A0P0FFX6; abf:AMK58_27320; QEL94381.1	0	0	0.811	-0.3	0.470508	0.920389	31.57	20.865	116.2	83.8	16.46	19.25	2.19299e+06	764828	724676	807495	1.93202e+06	1.14502e+06
TRUE	High	Master Protein	QEL90448.1	sterol carrier [Azospirillum brasilense]	0	10.873	43	4	23	4	102	11.3	5.31		24.54		4				Pf02036		56452005		A0A0N7I7T6; abf:AMK58_08145; QEL90448.1	0	0	1.694	0.76	0.651146	0.958119	68.57	22.5246	102.5	97.5	37.64	47.4	5.56475e+06	1.21348e+06	1.58931e+06	4.44432e+06	7.00667e+06	3.31126e+06
TRUE	High	Master Protein	QEL91414.1	aspartate-semialdehyde dehydrogenase [Azospirillum brasilense]	0	193.686	91	26	614	26	337	35.8	5.41		1461.63		26	other metabolic processes		other molecular function	Pf01118, Pf02774	[GO:0004073]; GO:0016620; GO:0016903; GO:0016491; GO:0003824; GO:0003674 [GO:0009088]; GO:0006566; GO:0009067; GO:0009066; GO:0170034; GO:0170038; GO:0170033; GO:0170039; GO:0008652; GO:1901607; GO:0046394; GO:1901566; GO:1901605; GO:0006520; GO:0019752; GO:1901564; GO:0016053; GO:1901576; GO:0044238; GO:0071704; GO:0043436; GO:0006807; GO:0006082; GO:0044249; GO:0044283; GO:0009058; GO:0008152; …	56453332	asd	A0A0P0F8H5; abf:AMK58_17295; QEL91414.1	0	0	1.034	0.05	0.886101	0.993479	26.5	28.3212	104.6	95.4	4.69	7.37	2.81837e+08	1.32283e+08	1.1217e+08	1.54277e+08	4.90278e+08	2.03087e+08
TRUE	High	Master Protein	QEL89309.1	3-isopropylmalate dehydratase large subunit [Azospirillum brasilense]	0	142.163	52	23	230	23	467	49.8	5.73		552.82		23	other metabolic processes		other molecular function	Pf00330	[GO:0003861]; GO:0016836; GO:0016835; GO:0016829; GO:0003824; GO:0003674 [GO:0009098]; GO:0006551; GO:0009082; GO:1901607; GO:0009081; GO:1901605; GO:0046394; GO:1901566; GO:0006520; GO:0019752; GO:1901564; GO:0016053; GO:1901576; GO:0044238; GO:0071704; GO:0043436; GO:0006807; GO:0006082; GO:0044249; GO:0044283; GO:0009058; GO:0008152; GO:0044237; GO:0044281; GO:0008150; GO:0009987 [GO:0046872];…	56452208	leuC	A0A0P0EJQ3; abf:AMK58_12200; QEL89309.1	0	0	0.283	-1.82	0.0684282	0.365942	36.16	26.6056	163	37	2.41	33.57	1.51579e+08	7.1763e+07	5.81861e+07	3.03531e+07	5.86881e+07	2.83791e+07
TRUE	High	Master Protein	QEL91234.1	M3 family oligoendopeptidase [Azospirillum brasilense]	0	83.039	39	19	103	19	601	68	5.92		169.72		19	protein metabolism		other molecular function	Pf01432, Pf08439	[GO:0004222]; GO:0004175; GO:0008237; GO:0008233; GO:0016787; GO:0140096; GO:0003824; GO:0003674 [GO:0006508]; GO:0019538; GO:0043170; GO:0044238; GO:1901564; GO:0071704; GO:0008152; GO:0006807; GO:0008150 [GO:0046872]; GO:0043169; GO:0043167; GO:0036094; GO:0005488; GO:0003674	56448614		A0A0N7I874; abf:AMK58_05290; QEL91234.1	0	0	1.157	0.21	0.997484	0.999932	33.02	23.8103	99.7	100.3	14.08	13.12	1.58568e+07	6.1827e+06	4.6602e+06	7.25497e+06	2.43275e+07	8.52696e+06
TRUE	High	Master Protein	QEL88961.1	GNAT family N-acetyltransferase [Azospirillum brasilense]	0	45.503	61	10	64	10	180	19.7	6.54		128.74		10								QEL88961.1	0	0	0.935	-0.1	0.78412	0.983933	25.44	22.8607	109.9	90.1	9.79	14.21	5.62746e+06	2.89145e+06	2.55301e+06	2.6449e+06	8.25362e+06	4.72522e+06
TRUE	High	Master Protein	QEL92108.1	hypothetical protein D9621_18305 [Azospirillum brasilense]	0	30.904	36	7	40	6	195	21.1	9.6		72.5		7						56449232		A0A0P0EIU3; abf:AMK58_20900; QEL92108.1	0	0	1.382	0.47	0.860861	0.990429	26.32	22.4117	81.9	118.1	1.41	9.95	3.33766e+06	1.61583e+06	1.28247e+06	2.98072e+06	8.63473e+06	3.96376e+06
TRUE	High	Master Protein	QEL90217.1	HU family DNA-binding protein [Azospirillum brasilense]	0	14.693	47	3	8	3	91	9.7	9.8		16.32		3			nucleic acid binding activity;other molecular function	Pf00216	[GO:0003677]; GO:0003676; GO:0097159; GO:0005488; GO:0003674 [GO:0030527]; GO:0005198; GO:0003674		hupA	A0A0N7I7T1; A0A9P1NM19; abf:AMK58_07885; abs:AZOBR_130026; QEL90217.1	0	0	2.436	1.28	0.418541	0.894337	37.6	20.5314	45.9	154.1	42.06	80.15		120975	172648	68543	2.15898e+06	1.37098e+06
TRUE	High	Master Protein	QEL91467.1	DNA gyrase subunit A [Azospirillum brasilense]	0	103.64	37	23	101	23	935	102.6	5.21		187.87		23	cell organization and biogenesis;DNA metabolism;other metabolic processes	other cell component	nucleic acid binding activity;other molecular function	Pf00521, Pf03989	[GO:0003677]; GO:0003676; GO:0097159; GO:0005488; GO:0003674 [GO:0005524]; GO:0032559; GO:0035639; GO:0030554; GO:0032555; GO:0043168; GO:1901265; GO:1901363; GO:0017076; GO:0032553; GO:0043167; GO:0097159; GO:0036094; GO:0000166; GO:0097367; GO:0005488; GO:0003674 [GO:0005694]; GO:0043232; GO:0043228; GO:0043229; GO:0043226; GO:0005622; GO:0110165; GO:0005575 [GO:0005737]; GO:0110165; GO:0005622…	56453270	gyrA	A0A0P0ERY0; abf:AMK58_16980; QEL91467.1	0	0	1.467	0.55	0.756306	0.975987	33.79	23.8279	63.6	136.4	70.23	12.57	878630	3.1788e+06	2.45853e+06	6.3748e+06	2.67054e+07	1.24325e+07
TRUE	High	Master Protein	QEL91783.1	precorrin-3B synthase [Azospirillum brasilense]	0	22.128	29	7	9	7	465	48.6	7.25		16.61		7			other molecular function	Pf01077, Pf03460	[GO:0020037]; GO:0046906; GO:0097159; GO:0005488; GO:0003674 [GO:0043818]; GO:0016709; GO:0004497; GO:0016705; GO:0016491; GO:0003824; GO:0003674 [GO:0046872]; GO:0043169; GO:0043167; GO:0036094; GO:0005488; GO:0003674 [GO:0051539]; GO:0051536; GO:0051540; GO:0036094; GO:0005488; GO:0003674	56452848	cobG	A0A0P0F9P3; abf:AMK58_14940; QEL91783.1	0	0	0.615	-0.7	0.289972	0.842819	50.16	18.483	167	33	29.8	26.78	489733	219735	286571	67358.9	136753	79826.1
TRUE	High	Master Protein	QEL92522.1	C4-dicarboxylate ABC transporter [Azospirillum brasilense]	0	68.821	63	14	48	14	331	36.2	7.28		97.38		14	transport			Pf03480	[GO:0055085]; GO:0006810; GO:0009987; GO:0051234; GO:0008150; GO:0051179 [GO:0071702]; GO:0006810; GO:0051234; GO:0051179; GO:0008150			A0A4D8QWT0; QEL92522.1	0	0	2.462	1.3	0.326192	0.855114	49.8	22.8746	49.5	150.5	13.27	17.83	2.62897e+06	1.0901e+06	1.10114e+06	5.37969e+06	1.33235e+07	6.5892e+06
TRUE	High	Master Protein	QEL89853.1	hypothetical protein D9621_06715 [Azospirillum brasilense]	0	15.767	41	3	11	3	136	14.6	5.94		24.72		3						56448489		A0A0P0EY30; abf:AMK58_05910; QEL89853.1	0	0	0.598	-0.74	0.249729	0.80297	53.36	19.1495	130	70	22.33	9.86	660225	297072	158592	178379	541664	284468
TRUE	High	Master Protein	QEL88898.1	hypothetical protein D9621_01395 [Azospirillum brasilense]	0.004	1.898	13	2	2	2	184	20.7	9.41		1.68		2				Pf06347		56449856		A0A0N7I7C1; abf:AMK58_00830; QEL88898.1	0	0	0.182	-2.46	0.00457667	0.0364249	33.59	19.5657	170.4	29.6	38.65	14.72	622744	599828	541618	142400	378914	176147
TRUE	High	Master Protein	QEL89332.1	enoyl-CoA hydratase/isomerase family protein [Azospirillum brasilense]	0	25.92	41	7	17	7	259	27.7	6.15		32.01		7			other molecular function	Pf00378	[GO:0016853]; GO:0003824; GO:0003674	56452236		A0A0P0EJN5; abf:AMK58_12070; QEL89332.1	0	0	0.64	-0.64	0.444817	0.911958	51.81	23.1888	106.9	93.1	22.16	19.99	5.61736e+06	3.86735e+06	3.31764e+06	2.72675e+06	1.42851e+07	5.69439e+06
TRUE	High	Master Protein	QEL93563.1	ABC transporter substrate-binding protein (plasmid) [Azospirillum brasilense]	0	18.323	32	5	13	5	261	28.3	8.98		30.13		5	transport	other membranes	transporter activity	Pf00497	[GO:0015276]; GO:0005216; GO:0022834; GO:0015075; GO:0015267; GO:0022836; GO:0022857; GO:0034220; GO:0022803; GO:0005215; GO:0055085; GO:0006811; GO:0003674; GO:0006810; GO:0009987; GO:0051234; GO:0008150; GO:0051179 [GO:0016020]; GO:0110165; GO:0005575	56447504		A0A4D8QQ25; QEL93563.1	0	0	1.215	0.28	0.870019	0.993364	77	20.8389	65.8	134.2	30.98	27.43	574584	289463	363561	617905	2.31065e+06	1.51206e+06
TRUE	High	Master Protein	QEL91778.1	ABC transporter substrate-binding protein [Azospirillum brasilense]	0	128.415	60	19	263	17	400	42.5	6.81		633.65		19				Pf13458		56452853		A0A0P0ELE3; abf:AMK58_14965; QEL91778.1	0	0	1.711	0.77	0.609908	0.949622	21.93	26.4186	72.9	127.1	16.59	12.77	4.29548e+07	2.3782e+07	2.23743e+07	5.52401e+07	1.62078e+08	6.59187e+07
TRUE	High	Master Protein	QEL92951.1	amidase [Azospirillum brasilense]	0	3.209	8	3	5	3	466	48.4	5.73		2.07		3			other molecular function	Pf01425	[GO:0003824]; GO:0003674			A0A0P0F585; abf:AMK58_22115; QEL92951.1	0	0	2.048	1.03	0.502495	0.926219	59.62	18.2674	39.6	160.4	75.33	29.35	226638	27014.3	31422.1	284096	595418	278834
TRUE	High	Master Protein	QEL91540.1	enoyl-CoA hydratase [Azospirillum brasilense]	0	90.698	84	16	148	16	266	27.2	5.36		385.52		16			other molecular function	Pf00378	[GO:0004300]; GO:0016836; GO:0016835; GO:0016829; GO:0003824; GO:0003674	56453190		A0A0P0EGT0; abf:AMK58_16590; QEL91540.1	0	0	2.485	1.31	0.320285	0.854133	34.67	24.844	68.2	131.8	12.56	4.23	1.12992e+07	6.81371e+06	5.39066e+06	1.46737e+07	4.95108e+07	2.33007e+07
TRUE	High	Master Protein	QEL91236.1	anti-sigma factor [Azospirillum brasilense]	0	3.963	9	2	3	2	241	26.4	6.55		4.03		2		other membranes			[GO:0016020]; GO:0110165; GO:0005575			A0A4D8QST0; QEL91236.1	0	0
TRUE	High	Master Protein	QEL91499.1	segregation/condensation protein A [Azospirillum brasilense]	0	8.59	12	2	8	2	272	30.3	5.58		20.05		2	cell cycle OR cell proliferation			Pf02616	[GO:0007059]; GO:0022402; GO:0009987; GO:0007049; GO:0008150	56453234		A0A0P0F894; abf:AMK58_16810; QEL91499.1	0	0	0.772	-0.37	0.427557	0.905296	31.97	20.8715	120.9	79.1	20.43	74.46	1.93112e+06	1.10913e+06	1.08594e+06	809298	3.26942e+06	137131
TRUE	High	Master Protein	QEL90256.1	asparagine synthase (glutamine-hydrolyzing) [Azospirillum brasilense]	0	18.817	11	5	13	5	655	71.7	6.95		18.24		5	other metabolic processes		other molecular function	Pf00733, Pf13537	[GO:0004066]; GO:0016884; GO:0016879; GO:0016874; GO:0003824; GO:0003674 [GO:0005524]; GO:0032559; GO:0035639; GO:0030554; GO:0032555; GO:0043168; GO:1901265; GO:1901363; GO:0017076; GO:0032553; GO:0043167; GO:0097159; GO:0036094; GO:0000166; GO:0097367; GO:0005488; GO:0003674 [GO:0006529]; GO:0006528; GO:0009067; GO:0009066; GO:0170034; GO:0170038; GO:0170033; GO:0170039; GO:0008652; GO:1901607;…	56449380	asnB	A0A0P0F6T6; abf:AMK58_09205; QEL90256.1	0	0	1.223	0.29	0.894717	0.993479	37.49	19.6866	78.3	121.7	66.98	27.88	1.25221e+06	178934	191562	258961	1.59096e+06	652292
TRUE	High	Master Protein	QEL93295.1	SGNH/GDSL hydrolase family protein [Azospirillum brasilense]	0.002	2.168	11	2	2	2	271	28.6	8.48		2.76		2			other molecular function	Pf13472	[GO:0016788]; GO:0016787; GO:0003824; GO:0003674	56450861		A0A0P0FEA2; abf:AMK58_24170; QEL93295.1	0	0	0.669	-0.58	0.323851	0.854133	0	17.0405	119.8	80.2			98864.1			35936.3
TRUE	High	Master Protein	QEL88975.1	shikimate dehydrogenase [Azospirillum brasilense]	0	40.242	50	8	41	8	284	29.8	6.57		90.21		8	other metabolic processes		other molecular function	Pf01488, Pf08501	[GO:0004764]; GO:0016616; GO:0016614; GO:0016491; GO:0003824; GO:0003674 [GO:0008652]; GO:0046394; GO:1901566; GO:0016053; GO:0019752; GO:1901564; GO:1901576; GO:0006082; GO:0044249; GO:0044283; GO:0043436; GO:0006807; GO:0071704; GO:0009058; GO:0044237; GO:0044281; GO:0008152; GO:0009987; GO:0008150 [GO:0009073]; GO:0009072; GO:0019438; GO:0046394; GO:1901362; GO:1901566; GO:0006520; GO:0006725;…	56449772	aroE	A0A0P0EJD3; abf:AMK58_00410; QEL88975.1	0	0	0.963	-0.05	0.814492	0.984963	39.97	22.7531	84.4	115.6	15.13	4.03	3.74089e+06	2.13115e+06	1.90816e+06	3.2698e+06	10665905	4.93815e+06
TRUE	High	Master Protein	QEL91415.1	glycogen/starch/alpha-glucan phosphorylase [Azospirillum brasilense]	0	227.435	68	40	325	40	832	94.7	6.52		723.92		40	other metabolic processes		other molecular function	Pf00343	[GO:0005975]; GO:0044238; GO:0071704; GO:0008152; GO:0008150 [GO:0008184]; GO:0004645; GO:0016758; GO:0016757; GO:0016740; GO:0003824; GO:0003674 [GO:0030170]; GO:0043168; GO:0070279; GO:0043167; GO:0019842; GO:0097159; GO:1901363; GO:0036094; GO:0005488; GO:0003674 [GO:0102250]; GO:0016758; GO:0016757; GO:0016740; GO:0003824; GO:0003674 [GO:0102499]; GO:0016758; GO:0016757; GO:0016740; GO:000382…	56453331		A0A0P0EMI1; abf:AMK58_17290; QEL91415.1	0	0	2.099	1.07	0.438126	0.909727	36.03	26.1665	65.6	134.4	6.88	6.87	3.83101e+07	1.7094e+07	1.26049e+07	3.91075e+07	1.52584e+08	5.82228e+07
TRUE	High	Master Protein	QEL90308.1	acyl-CoA dehydrogenase [Azospirillum brasilense]	0	67.432	47	14	47	14	398	44.4	6.61		96.14		14			other molecular function	Pf00441, Pf02770, Pf02771	[GO:0016627]; GO:0016491; GO:0003824; GO:0003674 [GO:0050660]; GO:0000166; GO:0043168; GO:1901265; GO:1901363; GO:0043167; GO:0097159; GO:0036094; GO:0005488; GO:0003674	56451849		A0A0P0EID6; abf:AMK58_08915; QEL90308.1	0	0	4.932	2.3	0.0597004	0.337264	77.57	23.2348	23.4	176.6	5.53	18.51	1.48266e+06	722544	613433	8.2316e+06	2.13442e+07	9.14903e+06
TRUE	High	Master Protein	QEL93383.1	aldose 1-epimerase family protein [Azospirillum brasilense]	0	28.497	54	9	16	9	287	31.9	6.29		17.04		9	other metabolic processes		other molecular function	Pf01263	[GO:0005975]; GO:0044238; GO:0071704; GO:0008152; GO:0008150 [GO:0016853]; GO:0003824; GO:0003674 [GO:0030246]; GO:0005488; GO:0003674	56450758		A0A0P0F5W4; abf:AMK58_23660; QEL93383.1	0	0	2.422	1.28	0.434067	0.908776	42.38	21.0237	14.2	185.8	42.39	14.08	253807	66589.8		1.62721e+06	4417124	2.00193e+06
TRUE	High	Master Protein	QEL90171.1	oxidoreductase [Azospirillum brasilense]	0	23.936	56	6	24	6	98	11.6	10.17		52.04		6	other metabolic processes	other membranes	other molecular function	Pf04800	[GO:0016491]; GO:0003824; GO:0003674 [GO:0022900]; GO:0006091; GO:0044237; GO:0008152; GO:0009987; GO:0008150 [GO:0070469]; GO:0110165; GO:0016020; GO:0005575	56448144		A0A060DLK1; A0A2K1G7V5; A0A2S1XEC9; A0A839VVR2; A0A9P1JR62; aare:D3093_02650; abf:AMK58_07620; abq:ABAZ39_06525; abs:AZOBR_120036; azt:TSH58p_04280; QEL90171.1	0	0	0.83	-0.27	0.562079	0.943101	40.56	21.9615	119.2	80.8	23.12	43.31	2.75519e+06	1.90208e+06	1.66517e+06	1.61842e+06	2.1817e+06	2.18174e+06
TRUE	High	Master Protein	QEL92481.1	ubiquinol-cytochrome c reductase iron-sulfur subunit [Azospirillum brasilense]	0	34.211	46	6	57	6	189	20	6.79		60.46		6	transport	plasma membrane;other membranes;other cell component	transporter activity;other molecular function	Pf00355, Pf10399	[GO:0005737]; GO:0110165; GO:0005622; GO:0005575 [GO:0005886]; GO:0016020; GO:0071944; GO:0110165; GO:0005575 [GO:0008121]; GO:0009055; GO:0015078; GO:0015453; GO:0016679; GO:0022853; GO:0003674; GO:0008324; GO:0022890; GO:1902600; GO:0015399; GO:0016491; GO:0015075; GO:0022804; GO:0098655; GO:0015318; GO:0098662; GO:0003824; GO:0022857; GO:0034220; GO:0006812; GO:0098660; GO:0005215; GO:0055085;…	56452965	petA	A0A060DM66; A0A4D8QRN4; A0A9P1JWA4; abf:AMK58_15480; abq:ABAZ39_18720; abs:AZOBR_p1140010; QEL92481.1	0	0	1.202	0.27	0.958195	0.998168	36.54	23.9168	84.1	115.9	18.57	5.06	1.38398e+07	5.02468e+06	3.77956e+06	7.83443e+06	2.71211e+07	1.08122e+07
TRUE	High	Master Protein	QEL90900.1	FIST domain containing protein [Azospirillum brasilense]	0	40.042	39	10	27	10	417	45.1	5.33		36.57		10								QEL90900.1	0	0	1.471	0.56	0.918968	0.994694	36.87	20.4387	50	150	29.35	22.63	589065	155235	183776	795408	1.84798e+06	1.23749e+06
TRUE	High	Master Protein	QEL92743.1	DUF2934 domain-containing protein [Azospirillum brasilense]	0	40.477	49	9	75	7	180	19.9	5.6		145.28		9	cell organization and biogenesis			Pf07309, Pf11154	[GO:0044781]; GO:0006996; GO:0030030; GO:0016043; GO:0071840; GO:0009987; GO:0008150	56453296		A0A0P0F4S4; abf:AMK58_17110; QEL92743.1	0	2	2.64	1.4	0.283541	0.839455	33.88	23.4511	56.7	143.3	17.75	3.67	5.82516e+06	1.99346e+06	1.80527e+06	6.70702e+06	2.30868e+07	9.47471e+06
TRUE	High	Master Protein	QEL90418.1	transcriptional repressor NrdR [Azospirillum brasilense]	0	11.302	29	3	15	3	154	17.9	8.18		33.53		3	other biological processes		nucleic acid binding activity;other molecular function	Pf03477	[GO:0003677]; GO:0003676; GO:0097159; GO:0005488; GO:0003674 [GO:0005524]; GO:0032559; GO:0035639; GO:0030554; GO:0032555; GO:0043168; GO:1901265; GO:1901363; GO:0017076; GO:0032553; GO:0043167; GO:0097159; GO:0036094; GO:0000166; GO:0097367; GO:0005488; GO:0003674 [GO:0008270]; GO:0046914; GO:0046872; GO:0043169; GO:0043167; GO:0036094; GO:0005488; GO:0003674 [GO:0045892]; GO:0006355; GO:1902679…	56451971	nrdR	A0A060DKN9; A0A2S1XL23; A0A560B624; A0A9P1NMD0; aare:D3093_03270; abf:AMK58_08315; abq:ABAZ39_05895; abs:AZOBR_140240; azt:TSH58p_17250; QEL90418.1	0	0	1.919	0.94	0.621259	0.949622	99.7	19.8505	106.4	93.6	32.55	64.26	250117	212883	186669	161403	732486	771541
TRUE	High	Master Protein	QEL92649.1	ABC transporter substrate-binding protein [Azospirillum brasilense]	0	253.332	85	43	538	42	533	59.7	6.87		1094.04		43	transport	plasma membrane;other membranes;other cell component		Pf00496	[GO:0030288]; GO:0042597; GO:0030313; GO:0110165; GO:0031975; GO:0005575 [GO:0043190]; GO:0098533; GO:0098797; GO:1902495; GO:0098796; GO:0005886; GO:1990351; GO:0032991; GO:0016020; GO:0071944; GO:0005575; GO:0110165 [GO:0055085]; GO:0006810; GO:0009987; GO:0051234; GO:0008150; GO:0051179	56449137		A0A0P0FCP1; abf:AMK58_18140; QEL92649.1	0	1	1.411	0.5	0.795012	0.983933	28.15	27.5038	86.1	113.9	7.8	8.37	1.44586e+08	6.35901e+07	4.67756e+07	9.86043e+07	3.29044e+08	1.26728e+08
TRUE	High	Master Protein	QEL89513.1	aldo/keto reductase [Azospirillum brasilense]	0	31.1	37	7	14	7	341	37.6	7.72		31.88		7			other molecular function	Pf00248	[GO:0016491]; GO:0003824; GO:0003674	56452431		A0A0P0EU80; abf:AMK58_11105; QEL89513.1	0	0	4.103	2.04	0.135155	0.572347	60.53	20.9223	22.2	177.8	75.74	86.18	221284	200526	23144.4	14297.1	3.38057e+06	1.78667e+06
TRUE	High	Master Protein	QEL93452.1	methylmalonate-semialdehyde dehydrogenase (CoA acylating) [Azospirillum brasilense]	0	5.87	11	3	4	3	499	52.8	6.13		6.92		3			other molecular function	Pf00171	[GO:0004491]; GO:0016620; GO:0016903; GO:0016491; GO:0003824; GO:0003674	56450618	mmsA	A0A0P0EI33; abf:AMK58_22950; QEL93452.1	0	0	0.661	-0.6	0.337639	0.856592	20.28	18.2308	135.4	64.6	52.32	17.83	167897	256194	125621	64750.3	303809	139731
TRUE	High	Master Protein	QEL91491.1	5'/3'-nucleotidase SurE [Azospirillum brasilense]	0	35.681	39	11	55	11	260	28.5	6.16		72.68		11		other cell component	other molecular function	Pf01975	[GO:0000166]; GO:1901265; GO:1901363; GO:0097159; GO:0036094; GO:0005488; GO:0003674 [GO:0005737]; GO:0110165; GO:0005622; GO:0005575 [GO:0046872]; GO:0043169; GO:0043167; GO:0036094; GO:0005488; GO:0003674 [GO:0106411]; GO:0008253; GO:0008252; GO:0016791; GO:0042578; GO:0016788; GO:0016787; GO:0003824; GO:0003674	56453242	surE	A0A0P0EXF0; abf:AMK58_16850; QEL91491.1	0	0	0.754	-0.41	0.581141	0.945718	29.64	23.5083	110.7	89.3	18.07	7.8	8.34819e+06	4.93122e+06	4.52421e+06	3.96089e+06	1.55771e+07	7.00086e+06
TRUE	High	Master Protein	QEL90330.1	methylenetetrahydrofolate reductase [NAD(P)H] [Azospirillum brasilense]	0	67.929	70	15	65	15	293	31.7	6.54		104.98		15	other metabolic processes	cytosol	other molecular function	Pf02219	[GO:0005829]; GO:0110165; GO:0005737; GO:0005575; GO:0005622 [GO:0009086]; GO:0000097; GO:0006555; GO:0009067; GO:0000096; GO:0044272; GO:0046394; GO:1901566; GO:0009066; GO:0170034; GO:0170038; GO:0006790; GO:0019752; GO:1901564; GO:0044249; GO:0016053; GO:1901576; GO:0170033; GO:0170039; GO:0008652; GO:1901607; GO:0044237; GO:0043436; GO:0006807; GO:0071704; GO:0009058; GO:0006082; GO:0044283; …	56451872	metF	A0A0P0F4D5; abf:AMK58_08800; QEL90330.1	0	0	0.51	-0.97	0.289607	0.842819	26.97	22.8202	151.1	48.9	9.68	4.13	1.10471e+07	4.49662e+06	4.09993e+06	1.84341e+06	7.02293e+06	2.90903e+06
TRUE	High	Master Protein	QEL89729.1	methyl-accepting chemotaxis protein [Azospirillum brasilense]	0	93.523	41	18	62	17	800	84.6	5.07		141.02		18	signal transduction	other membranes		Pf00015, Pf00672, Pf16591	[GO:0007165]; GO:0009987; GO:0050794; GO:0007154; GO:0023052; GO:0051716; GO:0008150; GO:0050789; GO:0050896; GO:0065007 [GO:0016020]; GO:0110165; GO:0005575			A0A0P0ERY9; abf:AMK58_05230; QEL89729.1	0	0	2.118	1.08	0.503557	0.926563	53.19	22.0223	44.7	155.3	44.7	6.7	1.94553e+06	381893	456123	2.28697e+06	7.73353e+06	3.80348e+06
TRUE	High	Master Protein	QEL90739.1	UbiD family decarboxylase [Azospirillum brasilense]	0	57.084	43	15	70	15	503	56	6.24		120.54		15			other molecular function	Pf01977, Pf20695, Pf20696	[GO:0016831]; GO:0016830; GO:0016829; GO:0003824; GO:0003674	56452496		A0A0N7I7Z4; abf:AMK58_10780; QEL90739.1	0	0	1.045	0.06	0.833259	0.988266	33.03	22.2308	103.6	96.4	7.32	8.18	3.72581e+06	1.91137e+06	1.61833e+06	2.15303e+06	6.41246e+06	3.01073e+06
TRUE	High	Master Protein	QEL91482.1	squalene synthase HpnD [Azospirillum brasilense]	0	11.222	13	2	8	2	311	33	7.2		26.27		2	other metabolic processes		other molecular function	Pf00494	[GO:0004310]; GO:0004311; GO:0004659; GO:0016765; GO:0016740; GO:0003824; GO:0003674 [GO:0016117]; GO:0016109; GO:0016116; GO:0046148; GO:0016108; GO:0016114; GO:0042440; GO:0006721; GO:0008299; GO:0008152; GO:0006720; GO:0008610; GO:0044249; GO:0008150; GO:0044255; GO:0006629; GO:1901576; GO:0009058; GO:0044237; GO:0044238; GO:0071704; GO:0009987 [GO:0016767]; GO:0004337; GO:0004659; GO:0016765;…	56453253	hpnD	A0A0P0EGZ8; abf:AMK58_16905; QEL91482.1	0	0
TRUE	High	Master Protein	QEL88930.1	chitin deacetylase [Azospirillum brasilense]	0	14.528	21	4	8	4	351	37.8	5.35		10.18		4	other metabolic processes		other molecular function	Pf01522	[GO:0005975]; GO:0044238; GO:0071704; GO:0008152; GO:0008150 [GO:0016810]; GO:0016787; GO:0003824; GO:0003674	56449822		A0A0P0EPU6; abf:AMK58_00660; QEL88930.1	0	0	1.505	0.59	0.822201	0.988266	11.01	18.1113	83.2	116.8	9.91	5.53	186087	75782	69791.8	152155	496090	207386
TRUE	High	Master Protein	QEL90647.1	ATP-binding cassette domain-containing protein [Azospirillum brasilense]	0	25.241	19	7	21	7	633	68.1	8.34		32.36		7	transport	other membranes	transporter activity;other molecular function	Pf00005, Pf00664	[GO:0005524]; GO:0032559; GO:0035639; GO:0030554; GO:0032555; GO:0043168; GO:1901265; GO:1901363; GO:0017076; GO:0032553; GO:0043167; GO:0097159; GO:0036094; GO:0000166; GO:0097367; GO:0005488; GO:0003674 [GO:0016020]; GO:0110165; GO:0005575 [GO:0016887]; GO:0017111; GO:0140657; GO:0016462; GO:0003674; GO:0016818; GO:0016817; GO:0016787; GO:0003824 [GO:0140359]; GO:0042626; GO:0015399; GO:0140657…			A0A4D8QCW4; QEL90647.1	0	0	0.931	-0.1	0.58866	0.948728	47	20.6753	96	104	33.05	23.85	2.35058e+06	621699	566911	1.05286e+06	3.11249e+06	977572
TRUE	High	Master Protein	QEL90507.1	hypothetical protein D9621_10385 [Azospirillum brasilense]	0	28.185	38	6	37	6	195	20.8	8.88		65.93		6								A0A0P0F4M2; abf:AMK58_09420; QEL90507.1	0	0	1.242	0.31	0.998017	0.999932	51.59	22.0874	87.1	112.9	24.37	18.1	4.83918e+06	1.50457e+06	1.29745e+06	2.81056e+06	8.52056e+06	2.95174e+06
TRUE	High	Master Protein	QEL92447.1	acyl-CoA carboxylase subunit beta [Azospirillum brasilense]	0	90.235	68	21	112	21	510	55.6	6.15		202.58		21	other metabolic processes	other cell component	other molecular function	Pf01039	[GO:0003989]; GO:0016421; GO:0016885; GO:0016874; GO:0003824; GO:0003674 [GO:0006633]; GO:0006631; GO:0008610; GO:0072330; GO:0032787; GO:0044255; GO:0006629; GO:1901576; GO:0046394; GO:0019752; GO:0044237; GO:0044238; GO:0071704; GO:0009058; GO:0016053; GO:0043436; GO:0008152; GO:0009987; GO:0006082; GO:0044249; GO:0044283; GO:0008150; GO:0044281 [GO:0009317]; GO:1902494; GO:0005737; GO:0032991;…	56451176		A0A0P0F3H3; aare:D3093_17880; abf:AMK58_18975; QEL92447.1	0	0	1.341	0.42	0.845803	0.988266	38.17	23.7793	81.8	118.2	15.92	7.61	7.98559e+06	4.24962e+06	4065615	7.69119e+06	2.40239e+07	1.01481e+07
TRUE	High	Master Protein	QEL89555.1	phasin family protein [Azospirillum brasilense]	0	55.279	73	11	52	11	178	18.7	8.29		114.7		11				Pf09361		56450552		A0A0P0EX95; abf:AMK58_04265; QEL89555.1	0	0	0.288	-1.8	0.0718581	0.376837	64.9	23.164	196.6	3.4	46.75	151.93	8.2255e+06	9.54119e+06	8.93801e+06	3.53102e+06	460464	279096
TRUE	High	Master Protein	QEL89337.1	oxygen-independent coproporphyrinogen III oxidase [Azospirillum brasilense]	0	45.132	37	10	36	10	467	50.6	6		67.69		10	other metabolic processes	other cell component	other molecular function	Pf04055	[GO:0004109]; GO:0016634; GO:0016627; GO:0016491; GO:0003824; GO:0003674 [GO:0005737]; GO:0110165; GO:0005622; GO:0005575 [GO:0006782]; GO:0006779; GO:0046501; GO:0006783; GO:0006778; GO:0033014; GO:0042168; GO:0046148; GO:0033013; GO:0018130; GO:0019438; GO:0044271; GO:1901362; GO:1901566; GO:0042440; GO:0006725; GO:0046483; GO:1901360; GO:1901564; GO:0044249; GO:0034641; GO:1901576; GO:0008152;…		hemN	A0A4D8QJL3; QEL89337.1	0	0	1.622	0.7	0.817367	0.984963	73.82	21.2296	58.6	141.4	59.79	10.84	2.51448e+06	494862	351452	1.33304e+06	5.52397e+06	1.96414e+06
TRUE	High	Master Protein	QEL88741.1	GTP cyclohydrolase I FolE [Azospirillum brasilense]	0	15.562	27	5	13	5	221	24.5	6.73		16.83		5	other metabolic processes		other molecular function	Pf01227	[GO:0003934]; GO:0003933; GO:0019238; GO:0016814; GO:0016810; GO:0016787; GO:0003824; GO:0003674 [GO:0005525]; GO:0032561; GO:0035639; GO:0019001; GO:0032555; GO:0043168; GO:1901265; GO:1901363; GO:0017076; GO:0032553; GO:0043167; GO:0097159; GO:0036094; GO:0000166; GO:0097367; GO:0005488; GO:0003674 [GO:0006730]; GO:0044237; GO:0044281; GO:0008152; GO:0009987; GO:0008150 [GO:0008270]; GO:0046914…	56450031	folE	A0A0P0EV01; abf:AMK58_01695; QEL88741.1	0	0	0.363	-1.46	0.0614167	0.341962	76.48	20.1339	173.4	26.6	9.47	107.55	1.5308e+06	871045	689263	404649	193095
TRUE	High	Master Protein	QEL88682.1	hydroxymethylbilane synthase [Azospirillum brasilense]	0	75.719	59	14	117	14	308	32.7	6.9		198.88		14	other metabolic processes		other molecular function	Pf01379, Pf03900	[GO:0004418]; GO:0016765; GO:0016740; GO:0003824; GO:0003674 [GO:0006782]; GO:0006779; GO:0046501; GO:0006783; GO:0006778; GO:0033014; GO:0042168; GO:0046148; GO:0033013; GO:0018130; GO:0019438; GO:0044271; GO:1901362; GO:1901566; GO:0042440; GO:0006725; GO:0046483; GO:1901360; GO:1901564; GO:0044249; GO:0034641; GO:1901576; GO:0008152; GO:0044237; GO:0071704; GO:0006807; GO:0009058; GO:0008150; …	56450100	hemC	A0A0P0EQL5; abf:AMK58_02025; QEL88682.1	0	0	0.549	-0.86	0.335645	0.856592	38.81	23.9934	139	61	18.02	14.74	1.97898e+07	9.3499e+06	5.27021e+06	3.62473e+06	1.60477e+07	7.35117e+06
TRUE	High	Master Protein	QEL89581.1	cell division topological specificity factor MinE [Azospirillum brasilense]	0	24.527	47	4	28	4	131	14.1	9.31		73.33		4	cell cycle OR cell proliferation;other biological processes			Pf03776	[GO:0007049]; GO:0009987; GO:0008150 [GO:0032955]; GO:1901891; GO:0032954; GO:0044087; GO:0051128; GO:0010564; GO:0050794; GO:0051726; GO:0050789; GO:0065007; GO:0008150 [GO:0051301]; GO:0009987; GO:0008150	56450583	minE	A0A0P0F6D0; abf:AMK58_04425; QEL89581.1	0	0	0.894	-0.16	0.631486	0.953045	71.24	21.8517	112.5	87.5	8.32	24.47	3.47376e+06	1.57245e+06	1.43362e+06	1.46854e+06	7.66645e+06	2.21208e+06
TRUE	High	Master Protein	QEL91436.1	aminopeptidase N [Azospirillum brasilense]	0	158.643	55	30	184	30	885	98.4	5.47		344.92		30	protein metabolism		other molecular function	Pf01433, Pf11940, Pf17432, Pf17900	[GO:0004177]; GO:0008238; GO:0008233; GO:0016787; GO:0140096; GO:0003824; GO:0003674 [GO:0006508]; GO:0019538; GO:0043170; GO:0044238; GO:1901564; GO:0071704; GO:0008152; GO:0006807; GO:0008150 [GO:0008237]; GO:0008233; GO:0016787; GO:0140096; GO:0003824; GO:0003674 [GO:0008270]; GO:0046914; GO:0046872; GO:0043169; GO:0043167; GO:0036094; GO:0005488; GO:0003674	56453307		A0A0P0FC81; abf:AMK58_17165; QEL91436.1	0	0	1.152	0.2	0.997403	0.999932	34.63	24.4247	100.4	99.6	18.11	0.85	1.58888e+07	9.40785e+06	5.0699e+06	8.5615e+06	2.98037e+07	1.31115e+07
TRUE	High	Master Protein	QEL89666.1	serine O-acetyltransferase [Azospirillum brasilense]	0	26.406	31	6	19	6	276	29.3	8.48		21.65		6	other metabolic processes	other cell component	other molecular function		[GO:0005737]; GO:0110165; GO:0005622; GO:0005575 [GO:0006535]; GO:0006563; GO:0019344; GO:0009069; GO:0000097; GO:0006534; GO:0009070; GO:0170033; GO:0170039; GO:0000096; GO:0044272; GO:0046394; GO:1901566; GO:1901605; GO:0170034; GO:0170038; GO:0006520; GO:0019752; GO:1901564; GO:0006790; GO:0044249; GO:0016053; GO:1901576; GO:0008652; GO:1901607; GO:0044238; GO:0071704; GO:0043436; GO:0006807; …		cysE	A0A4D8QS01; QEL89666.1	0	0	2.837	1.5	0.299532	0.853697	15.51	20.3218	13.9	186.1		23.35	109239			586075	3.32127e+06	1.20139e+06
TRUE	High	Master Protein	QEL89061.1	hypothetical protein D9621_02290 [Azospirillum brasilense]	0	28.762	44	4	33	4	171	18.4	4.83		83.06		4						56449678		A0A0P0EPY0; abf:AMK58_13730; QEL89061.1	0	0	1.114	0.16	0.899313	0.993479	16.57	22.2573	98.7	101.3	14.55	7.14	3.41773e+06	2.20079e+06	1.40766e+06	2.11928e+06	7.31039e+06	2.81234e+06
TRUE	High	Master Protein	QEL94337.1	2-hydroxychromene-2-carboxylate isomerase [Azospirillum brasilense]	0	77.515	72	13	105	13	200	22.3	5.59		196.33		13	other metabolic processes		other molecular function	Pf01323	[GO:0016491]; GO:0003824; GO:0003674 [GO:0018845]; GO:0016860; GO:0016853; GO:0003824; GO:0003674 [GO:1901170]; GO:0019439; GO:0120253; GO:1901361; GO:0006725; GO:0044248; GO:0120252; GO:1901575; GO:1901360; GO:0044237; GO:0009056; GO:0071704; GO:0008152; GO:0009987; GO:0008150	56453487		A0A0N7I954; A0A2S1XMA8; A0A9P1K0P1; abf:AMK58_27080; abs:AZOBR_p440094; azt:TSH58p_18685; QEL94337.1	0	0	4.582	2.2	0.0738791	0.385196	37.23	24.0926	35.5	164.5	10.38	1.97	4.0781e+06	2.3132e+06	1.47487e+06	1.0431e+07	3.51855e+07	1.55764e+07
TRUE	High	Master Protein	QEL92179.1	alpha-1,3-fucosyltransferase [Azospirillum brasilense]	0	17.465	32	6	9	6	325	37.3	6.37		12.96		6	protein metabolism;other metabolic processes	other membranes	other molecular function	Pf00852, Pf18025	[GO:0006486]; GO:0036211; GO:0043413; GO:0009101; GO:0019538; GO:0043412; GO:0070085; GO:0009059; GO:0009100; GO:1901137; GO:1901566; GO:0043170; GO:0044238; GO:1901564; GO:0008152; GO:0044249; GO:1901576; GO:1901135; GO:0071704; GO:0006807; GO:0008150; GO:0009058; GO:0044237; GO:0009987 [GO:0008417]; GO:0016758; GO:0016757; GO:0016740; GO:0003824; GO:0003674 [GO:0016020]; GO:0110165; GO:0005575	56451462		A0A0P0EIL1; abf:AMK58_20385; QEL92179.1	0	0	0.762	-0.39	0.436713	0.909015	37.04	19.6276	81.3	118.7	25.6	20.82	399390	140774	184345	276449	1.11192e+06	625692
TRUE	High	Master Protein	QEL91332.1	DUF1127 domain-containing protein [Azospirillum brasilense]	0	14.19	61	2	5	2	72	8.2	8.73		12.3		2				Pf06568				A0A4D8QY67; QEL91332.1	0	0	0.01	-6.64	1e-17	9.62989e-17			200		83.81		2.03811e+06	288021	180930
TRUE	High	Master Protein	QEL94740.1	HlyD family type I secretion periplasmic adaptor subunit (plasmid) [Azospirillum brasilense]	0	40.14	29	9	35	9	452	50.2	5.8		69.01		9	transport	plasma membrane;other membranes		Pf13437, Pf13533	[GO:0005886]; GO:0016020; GO:0071944; GO:0110165; GO:0005575 [GO:0015031]; GO:0045184; GO:0071702; GO:0071705; GO:0008104; GO:0051234; GO:0006810; GO:0070727; GO:0051179; GO:0033036; GO:0051641; GO:0008150; GO:0009987	56449529		abf:AMK58_28945; Q6QWA0; QEL94740.1	0	0	0.663	-0.59	0.328906	0.85605	37.68	21.3011	119.7	80.3	24.76	10.96	3.69042e+06	1.14254e+06	980322	1.08783e+06	3.08122e+06	1.44125e+06
TRUE	High	Master Protein	QEL94545.1	nitrate reductase catalytic subunit NapA [Azospirillum brasilense]	0	49.592	26	15	30	13	836	93.8	8.1		43.22		15	protein metabolism;other metabolic processes	other cell component	other molecular function	Pf00384, Pf01568, Pf04879	[GO:0005506]; GO:0046914; GO:0046872; GO:0043169; GO:0043167; GO:0036094; GO:0005488; GO:0003674 [GO:0006777]; GO:0019720; GO:0032324; GO:0043545; GO:0018130; GO:0090407; GO:1901362; GO:1901566; GO:0006796; GO:0019637; GO:0046483; GO:0051189; GO:1901360; GO:1901564; GO:0044249; GO:1901576; GO:0006793; GO:0071704; GO:0044237; GO:0008152; GO:0019538; GO:0006807; GO:0009058; GO:0009987; GO:0008150; …	56448665	napA	A0A0P0FGB2; abf:AMK58_25330; QEL94545.1	0	1	1.226	0.29	0.947954	0.996357	38.52	22.6507	106.2	93.8	4.56	30.66	5.34692e+06	2.56047e+06	2.15483e+06	4.0241e+06	8.22865e+06	3.88862e+06
TRUE	High	Master Protein	QEL90205.1	agmatine deiminase family protein [Azospirillum brasilense]	0	48.443	56	12	70	12	338	37	4.82		105.44		12	other metabolic processes		other molecular function	Pf04371	[GO:0004668]; GO:0016813; GO:0016810; GO:0016787; GO:0003824; GO:0003674 [GO:0009446]; GO:0006596; GO:0009445; GO:0006595; GO:0042401; GO:0006576; GO:0009309; GO:0009308; GO:0044271; GO:1901566; GO:1901564; GO:0034641; GO:0044249; GO:1901576; GO:0006807; GO:0071704; GO:0044237; GO:0009058; GO:0008152; GO:0009987; GO:0008150 [GO:0047632]; GO:0016813; GO:0016810; GO:0016787; GO:0003824; GO:0003674	56448104	aguA	A0A0P0F7W4; abf:AMK58_07820; QEL90205.1	0	0	1.211	0.28	0.95014	0.996357	19.5	23.8795	100.4	99.6	7.93	2.6	1.21053e+07	5.53032e+06	4.9987e+06	6.32778e+06	2.33782e+07	9.90206e+06
TRUE	High	Master Protein	QEL93073.1	arsenate reductase (glutaredoxin) [Azospirillum brasilense]	0	3.786	43	3	4	3	144	15.7	5.34		2.47		3			other molecular function	Pf03960	[GO:0008794]; GO:0030611; GO:0030614; GO:0016491; GO:0030613; GO:0003824; GO:0003674	56447418	arsC	A0A3Q8R391; QEL93073.1	0	0	1.322	0.4	0.950643	0.996357	26.12	16.7614	86.1	113.9		24.54		25229.8			109563	67284.5
TRUE	High	Master Protein	QEL91330.1	chemotaxis protein CheA [Azospirillum brasilense]	0	78.035	41	18	63	18	745	79.5	4.94		121.89		18	protein metabolism;other metabolic processes;signal transduction;other biological processes	other cell component	kinase activity	Pf01584, Pf01627, Pf02518, Pf02895	[GO:0000155]; GO:0004673; GO:0140299; GO:0000160; GO:0004672; GO:0016775; GO:0018106; GO:0003674; GO:0035556; GO:0016301; GO:0016773; GO:0140096; GO:0016772; GO:0006468; GO:0018202; GO:0007165; GO:0003824; GO:0016740; GO:0016310; GO:0036211; GO:0018193; GO:0009987; GO:0050794; GO:0007154; GO:0023052; GO:0051716; GO:0006796; GO:0019538; GO:0043412; GO:0008150; GO:0050789; GO:0050896; GO:0006793; G…	56450176		A0A0P0EKH0; abf:AMK58_02405; QEL91330.1	0	0	2.768	1.47	0.26926	0.820514	41.62	22.4	25.5	174.5	82.61	13.27	2.6553e+06	273701	331029	3.26562e+06	9.28214e+06	5.20323e+06
TRUE	High	Master Protein	QEL91208.1	phosphoribosylformylglycinamidine synthase subunit PurL [Azospirillum brasilense]	0	169.388	62	28	223	28	726	76.3	4.86		481.69		28	other metabolic processes	other cell component	other molecular function	Pf00586, Pf02769, Pf18072	[GO:0000287]; GO:0046872; GO:0043169; GO:0043167; GO:0036094; GO:0005488; GO:0003674 [GO:0004642]; GO:0016884; GO:0016879; GO:0016874; GO:0003824; GO:0003674 [GO:0005524]; GO:0032559; GO:0035639; GO:0030554; GO:0032555; GO:0043168; GO:1901265; GO:1901363; GO:0017076; GO:0032553; GO:0043167; GO:0097159; GO:0036094; GO:0000166; GO:0097367; GO:0005488; GO:0003674 [GO:0005737]; GO:0110165; GO:0005622…	56452363	purL	A0A0P0EC58; abf:AMK58_11445; QEL91208.1	0	0	0.609	-0.72	0.406715	0.887683	31.79	25.8615	130.9	69.1	5.66	11.64	6.92281e+07	3.08428e+07	2.65415e+07	2.32473e+07	6.53358e+07	3.01246e+07
TRUE	High	Master Protein	QEL92277.1	NAD-dependent epimerase/dehydratase family protein [Azospirillum brasilense]	0	9.836	20	5	7	5	315	34	7.5		5.38		5				Pf01370		56451366		A0A0P0EZ01; abf:AMK58_19915; QEL92277.1	0	0	1.651	0.72	0.767147	0.980585	50.65	19.7643	83.6	116.4	29.54	52.52	435238	118901	162636	727910	1.14562e+06	463386
TRUE	High	Master Protein	QEL92003.1	chromosome partitioning protein [Azospirillum brasilense]	0	18.048	30	5	12	5	339	36.3	6.58		22.25		5				Pf13614		56449344		A0A0P0FE32; abf:AMK58_21455; QEL92003.1	0	0	0.61	-0.71	0.261418	0.815526	32.97	19.6771	122.5	77.5	31.1	53.1	1.17895e+06	404754	239813	107115	1.30866e+06	433538
TRUE	High	Master Protein	QEL90748.1	3-deoxy-D-manno-octulosonic acid transferase [Azospirillum brasilense]	0	9.194	11	3	7	3	427	45.6	7.93		15.26		3	other metabolic processes	plasma membrane;other membranes	other molecular function	Pf04413	[GO:0005886]; GO:0016020; GO:0071944; GO:0110165; GO:0005575 [GO:0009244]; GO:0009312; GO:0046401; GO:0009103; GO:0009311; GO:0016051; GO:0008653; GO:0000271; GO:0008610; GO:1901137; GO:0005975; GO:1901576; GO:0043170; GO:1903509; GO:0005976; GO:0009059; GO:0006629; GO:1901135; GO:0044238; GO:0071704; GO:0009058; GO:0044249; GO:0008152; GO:0044237; GO:0008150; GO:0009987 [GO:0043842]; GO:0016757;…	56452487		A0A0P0EYS7; abf:AMK58_10825; QEL90748.1	0	0	0.974	-0.04	0.672388	0.965755	39.78	17.8068	136.5	63.5	52.61	69.04	588504	144359	83286.1	74973.3	680274	84925.6
TRUE	High	Master Protein	QEL89028.1	pyrrolidone-carboxylate peptidase [Azospirillum brasilense]	0	9.986	26	3	6	3	205	21.8	4.83		7.01		3	protein metabolism	cytosol	other molecular function	Pf01470	[GO:0005829]; GO:0110165; GO:0005737; GO:0005575; GO:0005622 [GO:0006508]; GO:0019538; GO:0043170; GO:0044238; GO:1901564; GO:0071704; GO:0008152; GO:0006807; GO:0008150 [GO:0016920]; GO:0008234; GO:0008242; GO:0008233; GO:0016787; GO:0140096; GO:0003824; GO:0003674	56449712		A0A0N7I7A5; abf:AMK58_00110; QEL89028.1	0	0	1.832	0.87	0.606497	0.949622	60.41	18.3326	67.7	132.3	41.81	54.48	150290	30104.1	54993.5	275130	543935	135231
TRUE	High	Master Protein	QEL92088.1	peptide chain release factor 1 [Azospirillum brasilense]	0	54.059	49	13	63	13	357	39.4	5.5		125.19		13	cell organization and biogenesis;protein metabolism;other metabolic processes	other cell component	nucleic acid binding activity	Pf00472, Pf03462	[GO:0005737]; GO:0110165; GO:0005622; GO:0005575 [GO:0016149]; GO:0003747; GO:0008079; GO:0008135; GO:0006415; GO:0090079; GO:0006412; GO:0032984; GO:0003676; GO:0045182; GO:0009059; GO:0019538; GO:0043043; GO:0010467; GO:0022411; GO:0043933; GO:0097159; GO:0003674; GO:0006417; GO:0043170; GO:0044249; GO:1901576; GO:0044238; GO:1901564; GO:0006518; GO:0043604; GO:1901566; GO:0016043; GO:0005488; …	56449255	prfA	A0A0P0FDX2; abf:AMK58_21015; QEL92088.1	0	0	0.676	-0.56	0.450893	0.91418	53.21	22.4737	119.5	80.5	7.79	6.09	6.25808e+06	2.60712e+06	2.18121e+06	1.97278e+06	7.81667e+06	3.21743e+06
TRUE	High	Master Protein	QEL88858.1	phosphate signaling complex protein PhoU [Azospirillum brasilense]	0	7.226	19	3	3	3	281	30.8	5.27		5.37		3	transport;other biological processes			Pf01895	[GO:0006817]; GO:0015698; GO:0006810; GO:0051234; GO:0051179; GO:0008150 [GO:0030643]; GO:0055062; GO:0055082; GO:0098771; GO:0019725; GO:0048878; GO:0042592; GO:0008150 [GO:0045936]; GO:0010563; GO:0019220; GO:0031324; GO:0051174; GO:0009892; GO:0031323; GO:0048523; GO:0019222; GO:0048519; GO:0050794; GO:0050789; GO:0065007; GO:0008150		phoU	A0A0P0EJM5; abf:AMK58_01050; QEL88858.1	0	0	0.567	-0.82	0.225376	0.762335	92.88	19.4187	132.7	67.3		30.46	462215			102356	556183
TRUE	High	Master Protein	QEL90664.1	50S ribosomal protein L6 [Azospirillum brasilense]	0	72.181	68	16	117	16	177	19.1	9.73		221.96		16	protein metabolism;other metabolic processes	translational apparatus;other cell component	nucleic acid binding activity;other molecular function	Pf00347	[GO:0003735]; GO:0005198; GO:0003674 [GO:0005840]; GO:0043232; GO:0043228; GO:0043229; GO:0043226; GO:0005622; GO:0110165; GO:0005575 [GO:0006412]; GO:0009059; GO:0019538; GO:0043043; GO:0010467; GO:0043170; GO:0044249; GO:1901576; GO:0044238; GO:1901564; GO:0006518; GO:0043604; GO:1901566; GO:0071704; GO:0009058; GO:0044237; GO:0008152; GO:0006807; GO:0043603; GO:0044271; GO:0009987; GO:0008150;…	56452590	rplF	A0A0P0F780; abf:AMK58_10310; QEL90664.1	0	0	0.61	-0.71	0.408226	0.889238	77.04	25.0728	134.6	65.4	79.04	52.08	2.78215e+06	2.07074e+07	1.758e+07	3.51518e+06	3.93432e+07	1.77108e+07
TRUE	High	Master Protein	QEL92706.1	bifunctional (p)ppGpp synthetase/guanosine-3',5'-bis(diphosphate) 3'-pyrophosphohydrolase [Azospirillum brasilense]	0	20.196	12	5	5	5	723	81.2	7.71		7.19		5	other metabolic processes		other molecular function	Pf02824, Pf04607, Pf13291, Pf13328, Pf19296	[GO:0015969]; GO:0009150; GO:0034035; GO:0006163; GO:0009259; GO:0033875; GO:0034032; GO:0009117; GO:0072521; GO:0019693; GO:0033865; GO:0006753; GO:0006725; GO:0034641; GO:0046483; GO:1901360; GO:1901564; GO:0006796; GO:0019637; GO:1901135; GO:0055086; GO:0044237; GO:0006807; GO:0071704; GO:0006793; GO:0006139; GO:0044281; GO:0008152; GO:0009987; GO:0044238; GO:0008150 [GO:0016787]; GO:0003824; …	56449080		A0A0P0F2Y8; A0A2S1XSW6; abf:AMK58_17855; azt:TSH58p_29675; QEL92706.1	0	0	3.42	1.77	0.196714	0.711591	14.83	20.1499	16.7	183.3		31.19		39660.3			2.13823e+06	590575
TRUE	High	Master Protein	QEL88987.1	ParB/RepB/Spo0J family partition protein [Azospirillum brasilense]	0	9.423	18	5	6	5	304	33.5	6.35		6.49		5			nucleic acid binding activity	Pf02195, Pf17762	[GO:0003677]; GO:0003676; GO:0097159; GO:0005488; GO:0003674	56449760		A0A0P0EPP9; abf:AMK58_00350; QEL88987.1	0	0	1.651	0.72	0.755871	0.975987	40.94	19.0581	74.1	125.9	51.4	56.69	81908.3	125499	99530	73805.8	833878	446300
TRUE	High	Master Protein	QEL91081.1	pyridoxal kinase PdxY [Azospirillum brasilense]	0	76.382	87	13	91	13	286	30.8	5.66		201.16		13	other metabolic processes		kinase activity;other molecular function	Pf08543	[GO:0000287]; GO:0046872; GO:0043169; GO:0043167; GO:0036094; GO:0005488; GO:0003674 [GO:0005524]; GO:0032559; GO:0035639; GO:0030554; GO:0032555; GO:0043168; GO:1901265; GO:1901363; GO:0017076; GO:0032553; GO:0043167; GO:0097159; GO:0036094; GO:0000166; GO:0097367; GO:0005488; GO:0003674 [GO:0008478]; GO:0016301; GO:0016773; GO:0016772; GO:0016740; GO:0003824; GO:0003674 [GO:0009443]; GO:0042823…	56450200	pdxY	A0A0P0EKE3; abf:AMK58_02525; QEL91081.1	0	0	1.431	0.52	0.78062	0.983262	24.69	23.6265	84	116	10.15	3.39	8.01129e+06	3.33353e+06	3.13812e+06	5.9536e+06	2.11008e+07	9.61701e+06
TRUE	High	Master Protein	QEL89058.1	response regulator [Azospirillum brasilense]	0	37.368	76	7	35	7	121	12.9	8.47		76.16		7	signal transduction			Pf00072	[GO:0000160]; GO:0035556; GO:0007165; GO:0009987; GO:0050794; GO:0007154; GO:0023052; GO:0051716; GO:0008150; GO:0050789; GO:0050896; GO:0065007	56449681	cheY1	A0A060DQ10; A0A235HJY4; A0A2S1XHI7; A0A839VXR8; A0A9P1JNE7; aare:D3093_10330; abf:AMK58_13745; abq:ABAZ39_13645; abs:AZOBR_10489; azt:TSH58p_10600; QEL89058.1	0	0	0.594	-0.75	0.289401	0.842819	17.07	21.7223	136.9	63.1	5.82	21.29	4.14078e+06	2.06273e+06	1.73753e+06	1.38611e+06	3716222	1.3972e+06
TRUE	High	Master Protein	QEL91504.1	deoxyguanosinetriphosphate triphosphohydrolase [Azospirillum brasilense]	0	33.71	30	6	28	6	399	45.2	6.37		49.28		6			other molecular function	Pf01966, Pf13286	[GO:0016793]; GO:0042578; GO:0016788; GO:0016787; GO:0003824; GO:0003674	56453229		A0A0P0ERU5; abf:AMK58_16785; QEL91504.1	0	0	0.972	-0.04	0.630207	0.953045	27.46	20.8806	103.9	96.1	5.23	13.54	1.68424e+06	860919	599161	925865	2.96579e+06	1.06966e+06
TRUE	High	Master Protein	QEL90511.1	peroxiredoxin [Azospirillum brasilense]	0	43.881	76	8	94	8	160	16.6	6.79		187.5		8	stress response;other biological processes		other molecular function	Pf08534	[GO:0008379]; GO:0140824; GO:0051920; GO:0004601; GO:0016209; GO:0016684; GO:0003674; GO:0098869; GO:0016491; GO:1990748; GO:0003824; GO:0009987; GO:0098754; GO:0097237; GO:0008150; GO:0009636; GO:0070887; GO:0042221; GO:0051716; GO:0050896 [GO:0034599]; GO:0006979; GO:0062197; GO:0006950; GO:0033554; GO:0070887; GO:0050896; GO:0051716; GO:0042221; GO:0008150; GO:0009987	56449429		A0A0P0EAI2; abf:AMK58_09445; QEL90511.1	0	0	0.755	-0.41	0.58155	0.945718	33.76	25.4834	130.8	69.2	10.93	20.52	5.93959e+07	2.67954e+07	1.79552e+07	1.98997e+07	5.54929e+07	2.01162e+07
TRUE	High	Master Protein	QEL90429.1	DUF177 domain-containing protein [Azospirillum brasilense]	0	6.035	15	2	7	2	202	22	4.37		9.82		2				Pf02620		56451982		A0A0P0ESY1; abf:AMK58_08260; QEL90429.1	0	0	0.38	-1.4	0.0770794	0.39766	16.79	18.7649	144.9	55.1	23.26		254834	179122	154104		266338
TRUE	High	Master Protein	QEL92381.1	cold-shock protein [Azospirillum brasilense]	0	45.055	78	9	68	8	192	20.3	6.93		158.75		9		cytosol	nucleic acid binding activity	Pf00313	[GO:0003676]; GO:0097159; GO:0005488; GO:0003674 [GO:0005829]; GO:0110165; GO:0005737; GO:0005575; GO:0005622	56451250		A0A0N7I8L1; abf:AMK58_19340; QEL92381.1	0	1	0.589	-0.76	0.38259	0.878107	100.91	25.3618	131.4	68.6	76.19	45.03	4.51902e+06	2.5377e+07	2.07032e+07	5.75026e+06	5.38539e+07	2.2416e+07
TRUE	High	Master Protein	QEL90933.1	cytochrome c [Azospirillum brasilense]	0	50.561	59	10	82	10	146	14.8	8.78		200.91		10		other cell component	other molecular function	Pf01322	[GO:0005506]; GO:0046914; GO:0046872; GO:0043169; GO:0043167; GO:0036094; GO:0005488; GO:0003674 [GO:0009055]; GO:0003674 [GO:0020037]; GO:0046906; GO:0097159; GO:0005488; GO:0003674 [GO:0042597]; GO:0110165; GO:0005575	56450354		A0A0P0ER82; abf:AMK58_03285; QEL90933.1	0	0	0.923	-0.12	0.772049	0.982244	32.03	24.2208	119.9	80.1	18.29	38.59	2.16301e+07	7.26106e+06	7.09124e+06	1.22901e+07	2.39698e+07	9.70834e+06
TRUE	High	Master Protein	QEL92356.1	flagellar assembly protein FliH [Azospirillum brasilense]	0	5.89	9	2	5	2	256	27.5	4.78		5.31		2				Pf02108		56451277		A0A0N7I8L4; abf:AMK58_19475; QEL92356.1	0	0	0.734	-0.45	0.418336	0.894337	0	19.4977	115.3	84.7					156910		583352
TRUE	High	Master Protein	QEL91044.1	cupin domain-containing protein [Azospirillum brasilense]	0	53.611	39	9	14	9	471	52.4	5.88		38.13		9	other metabolic processes			Pf07883, Pf14518	[GO:0008652]; GO:0046394; GO:1901566; GO:0016053; GO:0019752; GO:1901564; GO:1901576; GO:0006082; GO:0044249; GO:0044283; GO:0043436; GO:0006807; GO:0071704; GO:0009058; GO:0044237; GO:0044281; GO:0008152; GO:0009987; GO:0008150	56450248		A0A0P0EKJ2; abf:AMK58_02765; QEL91044.1	0	0	6.033	2.59	0.0345527	0.214449	0	19.918	32.2	167.8		133.45			96411.4	4.26231e+06		187594
TRUE	High	Master Protein	QEL90613.1	PAS domain-containing sensor histidine kinase [Azospirillum brasilense]	0	11.254	7	4	8	4	841	91.1	6.4		16.88		4	protein metabolism;other metabolic processes;signal transduction;other biological processes	other membranes	kinase activity	Pf00072, Pf00512, Pf00989, Pf02518, Pf08448, Pf13426	[GO:0000155]; GO:0004673; GO:0140299; GO:0000160; GO:0004672; GO:0016775; GO:0018106; GO:0003674; GO:0035556; GO:0016301; GO:0016773; GO:0140096; GO:0016772; GO:0006468; GO:0018202; GO:0007165; GO:0003824; GO:0016740; GO:0016310; GO:0036211; GO:0018193; GO:0009987; GO:0050794; GO:0007154; GO:0023052; GO:0051716; GO:0006796; GO:0019538; GO:0043412; GO:0008150; GO:0050789; GO:0050896; GO:0006793; G…	56452646		A0A0P0F8Q8; abf:AMK58_10030; QEL90613.1	0	0	2.985	1.58	0.23154	0.776392	14.62	18.307	27	173		45.68	45030			65815.3	550673	279278
TRUE	High	Master Protein	QEL93296.1	hypothetical protein D9621_24520 [Azospirillum brasilense]	0	8.511	11	2	2	2	255	27.8	6.93		2.41		2			other molecular function		[GO:0016788]; GO:0016787; GO:0003824; GO:0003674	56450860		A0A0P0EHN9; abf:AMK58_24165; QEL93296.1	0	0
TRUE	High	Master Protein	QEL91460.1	dihydroxy-acid dehydratase [Azospirillum brasilense]	0	205.111	69	41	330	41	621	65.8	6.28		664.27		41	other metabolic processes		other molecular function	Pf00920	[GO:0000287]; GO:0046872; GO:0043169; GO:0043167; GO:0036094; GO:0005488; GO:0003674 [GO:0004160]; GO:0016836; GO:0016835; GO:0016829; GO:0003824; GO:0003674 [GO:0009097]; GO:0006549; GO:0009082; GO:1901607; GO:0009081; GO:1901605; GO:0046394; GO:1901566; GO:0006520; GO:0019752; GO:1901564; GO:0016053; GO:1901576; GO:0044238; GO:0071704; GO:0043436; GO:0006807; GO:0006082; GO:0044249; GO:0044283;…	56453278	ilvD	A0A0N7I8G1; abf:AMK58_17020; QEL91460.1	0	0	0.476	-1.07	0.250838	0.804228	39.41	27.0599	140.5	59.5	3.86	12.22	1.76268e+08	8.1502e+07	6.1551e+07	4.69961e+07	1.33596e+08	5.84045e+07
TRUE	High	Master Protein	QEL91683.1	leucyl aminopeptidase [Azospirillum brasilense]	0	90.244	50	17	91	17	500	52.7	6.13		177.04		17	protein metabolism	other cell component	other molecular function	Pf00883, Pf02789	[GO:0005737]; GO:0110165; GO:0005622; GO:0005575 [GO:0006508]; GO:0019538; GO:0043170; GO:0044238; GO:1901564; GO:0071704; GO:0008152; GO:0006807; GO:0008150 [GO:0030145]; GO:0046914; GO:0046872; GO:0043169; GO:0043167; GO:0036094; GO:0005488; GO:0003674 [GO:0070006]; GO:0004177; GO:0008235; GO:0008238; GO:0008237; GO:0008233; GO:0016787; GO:0140096; GO:0003824; GO:0003674	56453043	pepA	A0A0P0F214; abf:AMK58_15860; QEL91683.1	0	0	1.151	0.2	0.997345	0.999932	23.4	23.5511	90.9	109.1	6.15	16.48	8.2188e+06	3.77883e+06	2.73451e+06	4.02114e+06	1.77461e+07	8.51198e+06
TRUE	High	Master Protein	QEL89006.1	glycosyl transferase family 28 [Azospirillum brasilense]	0	5.276	9	2	2	2	385	40.6	7.97		1.66		2			other molecular function	Pf04101	[GO:0016758]; GO:0016757; GO:0016740; GO:0003824; GO:0003674	56449735		A0A0P0EED5; abf:AMK58_00225; QEL89006.1	0	0	100	6.64	1e-17	9.62989e-17				200		4.49				232995	796067	323659
TRUE	High	Master Protein	QEL93853.1	aromatic alcohol reductase (plasmid) [Azospirillum brasilense]	0	53.711	50	11	58	11	317	34.4	4.88		118.26		11			other molecular function	Pf05368	[GO:0016491]; GO:0003824; GO:0003674	56447630		A0A4D8QSZ2; QEL93853.1	0	0	1.898	0.92	0.519006	0.929318	50.87	22.9222	64.3	135.7	23.3	14.85	3.74173e+06	2.55151e+06	1.29384e+06	4.80249e+06	1.50469e+07	5.39675e+06
TRUE	High	Master Protein	QEL89945.1	dienelactone hydrolase family protein [Azospirillum brasilense]	0	67.482	72	14	79	14	232	24.5	5.26		145.17		14			other molecular function	Pf01738	[GO:0016787]; GO:0003824; GO:0003674	56448382		A0A0P0EXB6; abf:AMK58_06445; QEL89945.1	0	0	2.672	1.42	0.276632	0.832666	43.22	24.1457	51.1	148.9	6.82	7.9	6.39311e+06	3.21426e+06	2.175e+06	1.07266e+07	3.21335e+07	1.53455e+07
TRUE	High	Master Protein	QEL92170.1	MetQ/NlpA family ABC transporter substrate-binding protein [Azospirillum brasilense]	0	90.66	76	18	126	18	259	27.9	6.61		224.81		18		other membranes		Pf03180	[GO:0016020]; GO:0110165; GO:0005575	56451475		A0A0P0FC65; abf:AMK58_20450; QEL92170.1	0	0	0.212	-2.24	0.0280147	0.180495	38.88	24.4708	172.3	27.7	8.43	9.61	3.75702e+07	1.88832e+07	1.65351e+07	3.38119e+06	1.20949e+07	4.36793e+06
TRUE	High	Master Protein	QEL92683.1	hypothetical protein D9621_21665 [Azospirillum brasilense]	0	9.482	19	2	4	2	126	13.8	8.78		8.32		2						56449103		A0A0P0EHG3; abf:AMK58_17970; QEL92683.1	0	0	1.33	0.41	0.966752	0.998759	23.54	18.7132	87.2	112.8	22.8	48.34		136036	145535	230775	289065	370626
TRUE	High	Master Protein	QEL91787.1	cobalt-precorrin-6A reductase [Azospirillum brasilense]	0	11.773	25	3	8	3	244	25.5	7.05		11.05		3	other metabolic processes		other molecular function	Pf02571	[GO:0009236]; GO:0009235; GO:0033014; GO:0042364; GO:0006767; GO:0033013; GO:0018130; GO:0019438; GO:0044271; GO:1901362; GO:1901566; GO:0009110; GO:0006766; GO:0006725; GO:0046483; GO:1901360; GO:1901564; GO:0044249; GO:0034641; GO:1901576; GO:0044283; GO:0044281; GO:0044237; GO:0071704; GO:0006807; GO:0009058; GO:0008152; GO:0009987; GO:0008150 [GO:0016994]; GO:0016628; GO:0016627; GO:0016491; …	56452844		A0A0P0F112; abf:AMK58_14920; QEL91787.1	0	0	2.723	1.45	0.303422	0.854133	8.64	19.1565	18.7	181.3	156.04	89.64	595504	4724.06	12295.7	171851	572052	1.07161e+06
TRUE	High	Master Protein	QEL89595.1	cold-shock protein [Azospirillum brasilense]	0	64.609	70	10	73	10	202	21	8.12		181.8		10		cytosol	nucleic acid binding activity	Pf00313	[GO:0003676]; GO:0097159; GO:0005488; GO:0003674 [GO:0005829]; GO:0110165; GO:0005737; GO:0005575; GO:0005622	79396058		A0A0P0F504; abf:AMK58_04520; QEL89595.1	0	0	1.698	0.76	0.616823	0.949622	73.94	25.8694	75.9	124.1	79.77	51.73	1.94723e+06	1.70756e+07	1.37259e+07	9.69105e+06	109303242	4.75732e+07
TRUE	High	Master Protein	QEL90115.1	NUDIX hydrolase [Azospirillum brasilense]	0	12.38	34	3	12	3	196	21.8	5.2		27.5		3		other membranes	other molecular function	Pf00293	[GO:0016020]; GO:0110165; GO:0005575 [GO:0016787]; GO:0003824; GO:0003674	56448202		A0A0P0F650; abf:AMK58_07330; QEL90115.1	0	0	0.66	-0.6	0.319824	0.854133	34.05	18.0012	147.9	52.1	43.72	87.52	172001	200207	94872.6	99430.7	82124
TRUE	High	Master Protein	QEL93808.1	ketoacyl-ACP synthase III (plasmid) [Azospirillum brasilense]	0	8.202	8	2	12	2	360	38.3	6.38		11.13		2	other metabolic processes		other molecular function	Pf08541, Pf08545	[GO:0004315]; GO:0016747; GO:0016746; GO:0016740; GO:0003824; GO:0003674 [GO:0006633]; GO:0006631; GO:0008610; GO:0072330; GO:0032787; GO:0044255; GO:0006629; GO:1901576; GO:0046394; GO:0019752; GO:0044237; GO:0044238; GO:0071704; GO:0009058; GO:0016053; GO:0043436; GO:0008152; GO:0009987; GO:0006082; GO:0044249; GO:0044283; GO:0008150; GO:0044281	56447393		A0A0P0EHM3; abf:AMK58_18360; QEL93808.1	0	0	1.503	0.59	0.815501	0.984963	31.93	18.2855	79.9	120.1	33.7	16.99	260601	66202.9	65164	141375	416179	253307
TRUE	High	Master Protein	QEL90076.1	glycosyltransferase family 2 protein [Azospirillum brasilense]	0	46.44	61	10	44	10	252	27.6	9.98		85.27		10			other molecular function	Pf00535	[GO:0016740]; GO:0003824; GO:0003674	56448227		A0A0P0F7M4; abf:AMK58_07205; QEL90076.1	0	0	0.928	-0.11	0.777011	0.982811	55.64	23.0927	91.9	108.1	37.12	21.13	8.70277e+06	2.1366e+06	1.99274e+06	3385273	1.05708e+07	6.80866e+06
TRUE	High	Master Protein	QEL90627.1	chemotaxis protein CheZ [Azospirillum brasilense]	0	30.913	53	7	24	7	238	25.7	4.64		49.76		7	other biological processes	other cell component	other molecular function	Pf04344	[GO:0004721]; GO:0016791; GO:0140096; GO:0042578; GO:0003824; GO:0016788; GO:0003674; GO:0016787 [GO:0005737]; GO:0110165; GO:0005622; GO:0005575 [GO:0006935]; GO:0042330; GO:0042221; GO:0040011; GO:0009605; GO:0050896; GO:0008150 [GO:0009288]; GO:0042995; GO:0043228; GO:0110165; GO:0043226; GO:0005575 [GO:0050920]; GO:0032101; GO:0040012; GO:0048583; GO:0050789; GO:0065007; GO:0008150 [GO:009758…	56452631		A0A0P0EDE4; abf:AMK58_10105; QEL90627.1	0	0	1.213	0.28	0.895361	0.993479	32.86	21.4921	92.4	107.6	7.87	18.12	1.94507e+06	983176	651489	1.23141e+06	3.18747e+06	1.96654e+06
TRUE	High	Master Protein	QEL93470.1	glycine betaine ABC transporter substrate-binding protein [Azospirillum brasilense]	0	161.49	79	24	309	24	296	32.9	5.47		720.8		24	stress response;transport	plasma membrane;other membranes	transporter activity	Pf04069	[GO:0006950]; GO:0050896; GO:0008150 [GO:0022857]; GO:0005215; GO:0055085; GO:0003674; GO:0006810; GO:0009987; GO:0051234; GO:0008150; GO:0051179 [GO:0043190]; GO:0098533; GO:0098797; GO:1902495; GO:0098796; GO:0005886; GO:1990351; GO:0032991; GO:0016020; GO:0071944; GO:0005575; GO:0110165			A0A0N7I907; abf:AMK58_24775; QEL93470.1	0	0	0.01	-6.64	1e-17	9.62989e-17	134.75		197.5	2.5	6.36	26.99	6.36107e+08	2.74351e+08	2.18998e+08	5.37219e+06	1.09895e+07	6.10743e+06
TRUE	High	Master Protein	QEL93355.1	response regulator [Azospirillum brasilense]	0	24.833	53	4	8	4	144	15.3	4.97		18.52		4	signal transduction			Pf00072	[GO:0000160]; GO:0035556; GO:0007165; GO:0009987; GO:0050794; GO:0007154; GO:0023052; GO:0051716; GO:0008150; GO:0050789; GO:0050896; GO:0065007	56450785		A0A0P0F5D6; abf:AMK58_23795; QEL93355.1	0	0	0.87	-0.2	0.54791	0.942316	68.03	19.3236	67.8	132.2	59.76	32.12	176126	211289		463217	1.02669e+06	395646
TRUE	High	Master Protein	QEL92115.1	sel1 repeat family protein [Azospirillum brasilense]	0	8.709	14	2	3	2	223	23.7	5.82		5.02		2				Pf08238		56449224		A0A0P0F4A2; abf:AMK58_20860; QEL92115.1	0	0	1.227	0.3	0.942036	0.994694	58.06	17.5931	89.8	110.2	2.37	47.21		65772.8	52564.3	55701.4	518616	138925
TRUE	High	Master Protein	QEL89814.1	ribulose-phosphate 3-epimerase [Azospirillum brasilense]	0	36.845	64	7	38	7	218	23.1	6.34		105.41		7	other metabolic processes		other molecular function	Pf00834	[GO:0004750]; GO:0016857; GO:0016854; GO:0016853; GO:0003824; GO:0003674 [GO:0006098]; GO:0006740; GO:0051156; GO:0006091; GO:0006739; GO:0006796; GO:0019637; GO:1901135; GO:0044237; GO:0006163; GO:0046496; GO:0006793; GO:0071704; GO:0008152; GO:0009987; GO:0009117; GO:0072521; GO:0019362; GO:0008150; GO:0006753; GO:0006725; GO:0034641; GO:0046483; GO:1901360; GO:1901564; GO:0072524; GO:0055086; …	56448530	rpe	A0A0P0E9E5; aare:D3093_00675; abf:AMK58_05705; QEL89814.1	0	0	1.024	0.03	0.842223	0.988266	59.58	22.6072	70.3	129.7	64.43	13.45	9.12876e+06	1.51579e+06	1.30641e+06	4.15491e+06	1.21976e+07	4.87318e+06
TRUE	High	Master Protein	QEL94682.1	PQQ-dependent sugar dehydrogenase [Azospirillum brasilense]	0	64.921	61	14	53	14	386	41.6	7.2		91.37		14				Pf07995				A0A0P0ETC8; abf:AMK58_27515; QEL94682.1	0	0	1.831	0.87	0.549934	0.942316	31.2	23.6733	68	132	15.68	2.78	5.28604e+06	3.07856e+06	2.73127e+06	6.42716e+06	2.34073e+07	1.02986e+07
TRUE	High	Master Protein	QEL89131.1	orotate phosphoribosyltransferase [Azospirillum brasilense]	0	12.058	26	3	5	3	236	26.3	5.86		14.21		3	other metabolic processes		other molecular function		[GO:0000287]; GO:0046872; GO:0043169; GO:0043167; GO:0036094; GO:0005488; GO:0003674 [GO:0004588]; GO:0016763; GO:0016757; GO:0016740; GO:0003824; GO:0003674 [GO:0044205]; GO:0006222; GO:0009174; GO:0009220; GO:0046049; GO:0009130; GO:0009156; GO:0009173; GO:0006221; GO:0009218; GO:0009260; GO:0009124; GO:0009129; GO:0009161; GO:0006220; GO:0009165; GO:0072528; GO:0009259; GO:0046390; GO:0009123;…	56449570	pyrE	A0A0P0EPS0; abf:AMK58_13220; QEL89131.1	0	0	4.117	2.04	0.0973203	0.470266	24.75	18.3385	15.3	184.7		29.08			12055.1	235862	452901	319410
TRUE	High	Master Protein	QEL94467.1	C4-dicarboxylate ABC transporter substrate-binding protein [Azospirillum brasilense]	0	20.31	17	7	12	7	343	37.3	8.18		24.21		7								QEL94467.1	0	0	3.132	1.65	0.238149	0.782897	177.09	20.2285	27.1	172.9	27.05	13.66	136432	111499	86465.7	955033	2.78877e+06	1.11706e+06
TRUE	High	Master Protein	QEL88989.1	hypothetical protein D9621_01895 [Azospirillum brasilense]	0	12.972	28	3	17	3	183	19.8	9.57		50.34		3	cell organization and biogenesis	other membranes		Pf04390	[GO:0019867]; GO:0016020; GO:0110165; GO:0005575 [GO:0043165]; GO:0071709; GO:0043163; GO:0022607; GO:0061024; GO:0044091; GO:0045229; GO:0016043; GO:0044085; GO:0071840; GO:0009987; GO:0008150	56449757		A0A0P0F351; abf:AMK58_00335; QEL88989.1	0	0	1.29	0.37	0.971394	0.999084	38.91	19.369	98.3	101.7	50.72	32.76	1.01849e+06	235275	161039	441843	876034	412042
TRUE	High	Master Protein	QEL92705.1	DNA-directed RNA polymerase subunit omega [Azospirillum brasilense]	0	32.897	56	7	52	7	148	16.2	4.26		119.44		7	RNA metabolism OR transcription;other metabolic processes	other cell component	nucleic acid binding activity;other molecular function	Pf01192	[GO:0000428]; GO:0030880; GO:0061695; GO:0140535; GO:1990234; GO:0032991; GO:1902494; GO:0005575 [GO:0003677]; GO:0003676; GO:0097159; GO:0005488; GO:0003674 [GO:0003899]; GO:0034062; GO:0032774; GO:0097747; GO:0009059; GO:0016070; GO:0034654; GO:0016779; GO:0140098; GO:0043170; GO:0044249; GO:1901576; GO:0090304; GO:0006139; GO:0018130; GO:0019438; GO:0044271; GO:1901362; GO:0016772; GO:0140640;…	56449081	rpoZ	A0A060DLJ9; A0A4D8Q587; aare:D3093_16130; abf:AMK58_17860; abq:ABAZ39_17770; QEL92705.1	0	0	1.504	0.59	0.731876	0.969039	47.36	23.3613	77.5	122.5	32.8	37.91	3.38664e+06	2.93008e+06	2.5368e+06	2.62315e+06	2.0828e+07	7.8461e+06
TRUE	High	Master Protein	QEL89892.1	NADH-quinone oxidoreductase subunit NuoH [Azospirillum brasilense]	0	12.141	14	4	24	4	336	37.4	7.9		34.68		4		plasma membrane;other membranes	other molecular function	Pf00146	[GO:0005886]; GO:0016020; GO:0071944; GO:0110165; GO:0005575 [GO:0016655]; GO:0016651; GO:0016491; GO:0003824; GO:0003674 [GO:0048038]; GO:0036094; GO:0005488; GO:0003674	56448442	nuoH	A0A060DLW1; A0A4D8P4X7; A0A839VZY5; A0A9P1JQJ9; aare:D3093_01125; abf:AMK58_06145; abq:ABAZ39_08355; abs:AZOBR_100250; QEL89892.1	0	0	0.629	-0.67	0.345251	0.856592	33.61	21.9044	127.3	72.7	25.53	3.62	5.94839e+06	1.99584e+06	1.41753e+06	1.23649e+06	4.65943e+06	1.92957e+06
TRUE	High	Master Protein	QEL89969.1	aminotransferase [Azospirillum brasilense]	0	70.621	59	13	66	13	393	42.5	6.02		131.5		13	other metabolic processes		other molecular function	Pf00155	[GO:0008483]; GO:0016769; GO:0016740; GO:0003824; GO:0003674 [GO:0009058]; GO:0008152; GO:0008150 [GO:0030170]; GO:0043168; GO:0070279; GO:0043167; GO:0019842; GO:0097159; GO:1901363; GO:0036094; GO:0005488; GO:0003674	56448355		A0A0P0F7D6; abf:AMK58_06580; QEL89969.1	0	0	1.026	0.04	0.878164	0.993479	34.83	23.2238	103.8	96.2	10.09	6.47	8.4345e+06	3.81185e+06	2.59284e+06	4.34016e+06	1.34907e+07	5.98467e+06
TRUE	High	Master Protein	QEL92432.1	GFA family protein [Azospirillum brasilense]	0	51.137	76	9	11	9	150	16.5	5.53		30.42		9			other molecular function	Pf04828	[GO:0016846]; GO:0016829; GO:0003824; GO:0003674 [GO:0046872]; GO:0043169; GO:0043167; GO:0036094; GO:0005488; GO:0003674			A0A0P0END5; abf:AMK58_19045; QEL92432.1	0	0	100	6.64	1e-17	9.62989e-17				200						5.7395e+06
TRUE	High	Master Protein	QEL91302.1	peptidase [Azospirillum brasilense]	0	3.41	7	3	5	3	438	47.5	7.03		7.68		3	protein metabolism	other membranes	other molecular function	Pf01435	[GO:0004222]; GO:0004175; GO:0008237; GO:0008233; GO:0016787; GO:0140096; GO:0003824; GO:0003674 [GO:0006508]; GO:0019538; GO:0043170; GO:0044238; GO:1901564; GO:0071704; GO:0008152; GO:0006807; GO:0008150 [GO:0016020]; GO:0110165; GO:0005575 [GO:0046872]; GO:0043169; GO:0043167; GO:0036094; GO:0005488; GO:0003674			A0A0P0F915; abf:AMK58_10735; QEL91302.1	0	0	2.066	1.05	0.499695	0.925467	16.39	18.7017	53.6	146.4	11.14	57.32		96367	63596	348072	951334	130399
TRUE	High	Master Protein	QEL91743.1	altronate dehydratase [Azospirillum brasilense]	0	22.078	16	4	10	4	495	52.7	6.11		27.06		4			other molecular function	Pf04295, Pf08666, Pf20629	[GO:0016829]; GO:0003824; GO:0003674	56452890		A0A0P0F9S6; abf:AMK58_15145; QEL91743.1	0	0	0.236	-2.09	0.0147031	0.104427	6.31	18.4455	171.9	28.1	32.62		559564	281463	112424			75518.1
TRUE	High	Master Protein	QEL91056.1	branched-chain amino acid aminotransferase [Azospirillum brasilense]	0	86.738	69	15	103	15	282	30.6	5.39		232.01		15			other molecular function	Pf01063	[GO:0008483]; GO:0016769; GO:0016740; GO:0003824; GO:0003674	56450235		A0A0P0EKH8; abf:AMK58_02695; QEL91056.1	0	0	3.229	1.69	0.182325	0.679576	42.48	24.8082	46.5	153.5	8.25	7.84	9.62635e+06	3.97277e+06	3.37744e+06	1.60743e+07	50352692	2.54038e+07
TRUE	High	Master Protein	QEL89867.1	phosphoglucosamine mutase [Azospirillum brasilense]	0	117.09	79	21	139	21	455	47.9	6.21		336.35		21	other metabolic processes		other molecular function	Pf00408, Pf02878, Pf02879, Pf02880	[GO:0000287]; GO:0046872; GO:0043169; GO:0043167; GO:0036094; GO:0005488; GO:0003674 [GO:0005975]; GO:0044238; GO:0071704; GO:0008152; GO:0008150 [GO:0008966]; GO:0016868; GO:0016866; GO:0016853; GO:0003824; GO:0003674	56448475	glmM	A0A0P0EX50; abf:AMK58_05980; QEL89867.1	0	0	0.868	-0.2	0.7115	0.969039	33.42	24.5418	107.1	92.9	6.9	2.31	2.14761e+07	9.67594e+06	7.04732e+06	9.36467e+06	3.27061e+07	1.47476e+07
TRUE	High	Master Protein	QEL90129.1	beta-ketoacyl-[acyl-carrier-protein] synthase II [Azospirillum brasilense]	0	247.635	90	32	358	32	420	43.7	6.42		857.23		32	other metabolic processes		other molecular function	Pf00109, Pf02801	[GO:0004315]; GO:0016747; GO:0016746; GO:0016740; GO:0003824; GO:0003674 [GO:0006633]; GO:0006631; GO:0008610; GO:0072330; GO:0032787; GO:0044255; GO:0006629; GO:1901576; GO:0046394; GO:0019752; GO:0044237; GO:0044238; GO:0071704; GO:0009058; GO:0016053; GO:0043436; GO:0008152; GO:0009987; GO:0006082; GO:0044249; GO:0044283; GO:0008150; GO:0044281	56448188	fabF	A0A0P0ESQ7; abf:AMK58_07400; QEL90129.1	0	0	0.754	-0.41	0.581053	0.945718	30.78	27.0883	120.2	79.8	13.22	4.87	1.49285e+08	6.71759e+07	4.31154e+07	4.59486e+07	1.76405e+08	7.5511e+07
TRUE	High	Master Protein	QEL94779.1	glycosyltransferase (plasmid) [Azospirillum brasilense]	0	20.36	17	6	8	6	787	86.1	6.95		10.86		6			other molecular function	Pf13524	[GO:0016740]; GO:0003824; GO:0003674	56449480		A0A0P0FH56; abf:AMK58_29235; QEL94779.1	0	0	1.747	0.8	0.663946	0.961767	109.39	18.7277	56.8	143.2	94.29	50.11	360602		27135.4	84446	946520	335184
TRUE	High	Master Protein	QEL91488.1	ATP-binding protein [Azospirillum brasilense]	0	75.315	72	16	96	16	285	31.9	6.19		156.31		16			other molecular function	Pf05673	[GO:0005524]; GO:0032559; GO:0035639; GO:0030554; GO:0032555; GO:0043168; GO:1901265; GO:1901363; GO:0017076; GO:0032553; GO:0043167; GO:0097159; GO:0036094; GO:0000166; GO:0097367; GO:0005488; GO:0003674	56453245		A0A0P0F2H7; abf:AMK58_16865; QEL91488.1	0	0	1.122	0.17	0.970885	0.999084	32.34	27.2249	129.4	70.6	13.11	7.71	1.51905e+08	8.15262e+07	7.38719e+07	4.40588e+07	1.79307e+08	7.53346e+07
TRUE	High	Master Protein	QEL90401.1	OsmC family peroxiredoxin [Azospirillum brasilense]	0	22.389	48	4	23	4	157	16.8	6.4		44.06		4				Pf02566		56451950		A0A0N7I7U2; abf:AMK58_08420; QEL90401.1	0	0	1.948	0.96	0.497729	0.925467	54.26	23.5689	77.8	122.2	45.76	47.57	2.91391e+06	3.47899e+06	3.06555e+06	2.17137e+06	2.13854e+07	9.37819e+06
TRUE	High	Master Protein	QEL89689.1	response regulator [Azospirillum brasilense]	0	28.526	65	5	18	5	134	15	8.48		33.93		5	signal transduction			Pf00072	[GO:0000160]; GO:0035556; GO:0007165; GO:0009987; GO:0050794; GO:0007154; GO:0023052; GO:0051716; GO:0008150; GO:0050789; GO:0050896; GO:0065007	56451544		A0A0P0F2X4; A0A839WDV5; A0A9P1NLE9; abf:AMK58_04995; abs:AZOBR_90006; QEL89689.1	0	0	2.464	1.3	0.427048	0.905296	38.2	21.1622	36.2	163.8		20.08	508665			1.71437e+06	4.389e+06	1.83804e+06
TRUE	High	Master Protein	QEL91501.1	beta-N-acetylhexosaminidase [Azospirillum brasilense]	0	39.614	36	9	35	9	372	39.2	6.06		72.13		9	other metabolic processes		other molecular function	Pf00933	[GO:0004563]; GO:0015929; GO:0004553; GO:0016798; GO:0016787; GO:0003824; GO:0003674 [GO:0005975]; GO:0044238; GO:0071704; GO:0008152; GO:0008150 [GO:0102148]; GO:0004553; GO:0016798; GO:0016787; GO:0003824; GO:0003674			A0A4D8R1Q1; QEL91501.1	0	0	0.99	-0.01	0.69022	0.967926	45.48	21.6441	108	92	4.24	23.16	2.77602e+06	1.32694e+06	1.11111e+06	1.0688e+06	5.90553e+06	1.95037e+06
TRUE	High	Master Protein	QEL91808.1	HAMP domain-containing protein [Azospirillum brasilense]	0	108.531	48	19	85	19	570	59.5	5.33		179.17		19	signal transduction	other membranes		Pf00015, Pf00672	[GO:0007165]; GO:0009987; GO:0050794; GO:0007154; GO:0023052; GO:0051716; GO:0008150; GO:0050789; GO:0050896; GO:0065007 [GO:0016020]; GO:0110165; GO:0005575	56452821		A0A0P0ECP5; abf:AMK58_14805; QEL91808.1	0	0	2.204	1.14	0.401652	0.885074	57.69	23.9533	11.2	188.8	18.8	16.42	937798	441580	245596	8.33272e+06	2.67969e+07	1.58007e+07
TRUE	High	Master Protein	QEL89057.1	nucleotide exchange factor GrpE [Azospirillum brasilense]	0	49.913	60	12	133	12	202	22	5.08		205.3		12	protein metabolism;other metabolic processes	other cell component	other molecular function	Pf01025	[GO:0000774]; GO:0030554; GO:0060590; GO:0017076; GO:0098772; GO:0000166; GO:0003674; GO:1901265; GO:1901363; GO:0097159; GO:0036094; GO:0005488 [GO:0005737]; GO:0110165; GO:0005622; GO:0005575 [GO:0006457]; GO:0009987; GO:0051604; GO:0008150; GO:0019538; GO:0010467; GO:0043170; GO:0044238; GO:1901564; GO:0009059; GO:0071704; GO:0008152; GO:0006807; GO:0044249; GO:1901576; GO:0009058; GO:0044237 …	56449682	grpE	A0A0P0F005; abf:AMK58_13750; QEL89057.1	0	0	0.519	-0.95	0.299777	0.853697	38.23	26.0734	137.1	62.9	1.78	8.82	8.31437e+07	4.08394e+07	3.04952e+07	2.07037e+07	8.16044e+07	2.97706e+07
TRUE	High	Master Protein	QEL92107.1	Hsp33 family molecular chaperone [Azospirillum brasilense]	0	46.755	39	9	65	9	324	35.8	4.87		160.35		9	protein metabolism;other metabolic processes	other cell component	other molecular function	Pf01430	[GO:0005737]; GO:0110165; GO:0005622; GO:0005575 [GO:0006457]; GO:0009987; GO:0051604; GO:0008150; GO:0019538; GO:0010467; GO:0043170; GO:0044238; GO:1901564; GO:0009059; GO:0071704; GO:0008152; GO:0006807; GO:0044249; GO:1901576; GO:0009058; GO:0044237 [GO:0051082]; GO:0005515; GO:0005488; GO:0003674			A0A4D8QJX6; QEL92107.1	0	0	0.528	-0.92	0.310725	0.854133	46.65	23.5735	121.5	78.5	8.24	5.51	1.36404e+07	5.95201e+06	4.37942e+06	4.28665e+06	1.36776e+07	6.53132e+06
TRUE	High	Master Protein	QEL92166.1	MetQ/NlpA family ABC transporter substrate-binding protein [Azospirillum brasilense]	0	77.338	76	17	165	17	266	28.5	6.62		296.1		17		other membranes		Pf03180	[GO:0016020]; GO:0110165; GO:0005575	56451479		A0A0P0ETQ7; abf:AMK58_20470; QEL92166.1	0	0	0.179	-2.48	0.0157715	0.11143	31.97	26.4237	169.7	30.3	8.3	2.64	1.34903e+08	6.96969e+07	5.9717e+07	1.3871e+07	4.94895e+07	2.03186e+07
TRUE	High	Master Protein	QEL89349.1	leucyl aminopeptidase family protein [Azospirillum brasilense]	0	106.491	65	19	150	19	462	48.4	5.54		360.78		19	protein metabolism	other cell component	other molecular function	Pf00883, Pf21337	[GO:0005737]; GO:0110165; GO:0005622; GO:0005575 [GO:0006508]; GO:0019538; GO:0043170; GO:0044238; GO:1901564; GO:0071704; GO:0008152; GO:0006807; GO:0008150 [GO:0030145]; GO:0046914; GO:0046872; GO:0043169; GO:0043167; GO:0036094; GO:0005488; GO:0003674 [GO:0070006]; GO:0004177; GO:0008235; GO:0008238; GO:0008237; GO:0008233; GO:0016787; GO:0140096; GO:0003824; GO:0003674	56452255		A0A0P0EUN4; abf:AMK58_11980; QEL89349.1	0	0	2.479	1.31	0.321673	0.854133	38.1	24.5051	66.5	133.5	22.58	4.62	1.56619e+07	5.05689e+06	4.26585e+06	1.31093e+07	4.2012e+07	1.87533e+07
TRUE	High	Master Protein	QEL89343.1	protein-tyrosine-phosphatase [Azospirillum brasilense]	0	15.731	39	4	15	4	192	21.2	5.95		15.26		4	other metabolic processes		other molecular function		[GO:0016311]; GO:0006796; GO:0006793; GO:0044237; GO:0008152; GO:0009987; GO:0008150 [GO:0016791]; GO:0042578; GO:0016788; GO:0016787; GO:0003824; GO:0003674	56452248		A0A0P0EZ82; abf:AMK58_12015; QEL89343.1	0	0	0.912	-0.13	0.584083	0.947509	20.78	19.8277	148	52	7.04	5.6	1.07127e+06	596265	417102	211680	691350	334268
TRUE	High	Master Protein	QEL90821.1	undecaprenyldiphospho-muramoylpentapeptide beta-N-acetylglucosaminyltransferase [Azospirillum brasilense]	0	13.688	21	5	12	4	379	39.5	8.97		14.87		5	cell cycle OR cell proliferation;cell organization and biogenesis;other metabolic processes;other biological processes	plasma membrane;other membranes	other molecular function	Pf03033, Pf04101	[GO:0005886]; GO:0016020; GO:0071944; GO:0110165; GO:0005575 [GO:0005975]; GO:0044238; GO:0071704; GO:0008152; GO:0008150 [GO:0007049]; GO:0009987; GO:0008150 [GO:0008360]; GO:0022604; GO:0065008; GO:0022603; GO:0065007; GO:0050793; GO:0008150; GO:0050789 [GO:0009252]; GO:0000270; GO:0006024; GO:0044038; GO:0009273; GO:0030203; GO:0006023; GO:0009059; GO:0042546; GO:0006022; GO:1901137; GO:190156…	56450483	murG	A0A0P0EAX3; abf:AMK58_03925; QEL90821.1	0	0	0.914	-0.13	0.611237	0.949622	28.75	18.0423	104.5	95.5	33.44	33.88	162006	127764		80161.3		198265
TRUE	High	Master Protein	QEL89244.1	hypothetical protein D9621_03325 [Azospirillum brasilense]	0	30.212	54	6	33	6	170	19	7.78		94.77		6				Pf06776		56452135		A0A0P0EUX6; abf:AMK58_12545; QEL89244.1	0	0	1.365	0.45	0.852707	0.989501	45.65	22.6166	88.2	111.8	2.35	17.95	4.64262e+06	2.16004e+06	1.72654e+06	3.97353e+06	11076910	4.27083e+06
TRUE	High	Master Protein	QEL94750.1	glycosyltransferase (plasmid) [Azospirillum brasilense]	0	68.921	13	12	114	12	1396	147.6	6.28		250.13		12			other molecular function	Pf13579, Pf13641, Pf14559	[GO:0016740]; GO:0003824; GO:0003674	56449516		A0A0P0ENK4; abf:AMK58_28880; QEL94750.1	0	0	1.737	0.8	0.596057	0.948992	24.84	25.888	72.6	127.4	7.48	7.99	3.34539e+07	1.4024e+07	1.18555e+07	2.70269e+07	1.05436e+08	4.80739e+07
TRUE	High	Master Protein	QEL88792.1	cytochrome c maturation protein CcmE [Azospirillum brasilense]	0.001	2.481	13	2	5	2	151	16.7	8.44		1.66		2	cell organization and biogenesis	plasma membrane;other membranes	other molecular function	Pf03100	[GO:0005886]; GO:0016020; GO:0071944; GO:0110165; GO:0005575 [GO:0017004]; GO:0065003; GO:0022607; GO:0043933; GO:0016043; GO:0044085; GO:0071840; GO:0009987; GO:0008150 [GO:0020037]; GO:0046906; GO:0097159; GO:0005488; GO:0003674 [GO:0046872]; GO:0043169; GO:0043167; GO:0036094; GO:0005488; GO:0003674	56449976	ccmE	A0A0P0EJT9; abf:AMK58_01425; QEL88792.1	0	0	0.895	-0.16	0.595566	0.948992	19.78	18.233	111.7	88.3	45.35		514831	103725	112869			195233
TRUE	High	Master Protein	QEL94677.1	glycine oxidase ThiO [Azospirillum brasilense]	0	99.649	66	17	140	17	389	41	6.47		262		17	other metabolic processes		other molecular function	Pf01266	[GO:0009229]; GO:0042357; GO:0042724; GO:0090407; GO:0006796; GO:0019637; GO:0042723; GO:0019438; GO:0042364; GO:0044272; GO:0072528; GO:1901576; GO:0006793; GO:0071704; GO:0006725; GO:0006767; GO:0006790; GO:0072527; GO:0044249; GO:0009110; GO:0018130; GO:0044271; GO:1901362; GO:1901566; GO:0009058; GO:0044237; GO:0008152; GO:0006766; GO:0034641; GO:0046483; GO:1901360; GO:1901564; GO:0044283; G…	56453497	thiO	A0A0P0FH77; abf:AMK58_27130; QEL94677.1	0	0	2.41	1.27	0.339935	0.856592	55.97	25.142	46.8	153.2	10.52	37.18	1.28583e+07	5.66121e+06	3.91833e+06	9.74003e+06	7.29303e+07	3.13648e+07
TRUE	High	Master Protein	QEL92850.1	hypothetical protein D9621_21880 [Azospirillum brasilense]	0	38.008	20	10	23	10	843	92.9	7.56		26.7		10				Pf04168, Pf14403				A0A4D8QL89; QEL92850.1	0	0	0.809	-0.31	0.525775	0.932338	21.55	21.749	107.1	92.9	17.63	15.59	2.53797e+06	1.42867e+06	1.35203e+06	1.23521e+06	5.86948e+06	2.09579e+06
TRUE	High	Master Protein	QEL91438.1	carbon monoxide dehydrogenase [Azospirillum brasilense]	0	26.052	48	5	33	5	227	23.2	5.67		61.03		5		other membranes		Pf06240	[GO:0016020]; GO:0110165; GO:0005575	56453305		A0A0P0F8E7; abf:AMK58_17155; QEL91438.1	0	0	3.759	1.91	0.12584	0.556409	33.56	23.0252	46.4	153.6	5.35	15.8	2.42714e+06	1.29281e+06	1.00746e+06	4.7816e+06	1.25581e+07	7.24382e+06
TRUE	High	Master Protein	QEL93266.1	N-acetyltransferase [Azospirillum brasilense]	0	15.982	34	5	13	5	189	21.5	8.53		18.95		5			other molecular function	Pf13508	[GO:0016747]; GO:0016746; GO:0016740; GO:0003824; GO:0003674	56448986		A0A0P0F4U1; abf:AMK58_22610; QEL93266.1	0	0	2.857	1.51	0.28942	0.842819	36.28	20.1744	31.4	168.6	116.41	29.9	741050	35012.8		918356	1.7643e+06	1.02223e+06
TRUE	High	Master Protein	QEL91900.1	hypothetical protein D9621_17150 [Azospirillum brasilense]	0	15.361	18	4	17	4	271	28.8	9.03		31.39		4		other membranes		Pf13371	[GO:0016020]; GO:0110165; GO:0005575			A0A4D8QYZ8; QEL91900.1	0	0	1.161	0.22	0.847241	0.988266	67.19	21.4873	103.7	96.3	3.99	8.84	2.39466e+06	1.10773e+06	926455	1.24944e+06	3.69434e+06	1.83201e+06
TRUE	High	Master Protein	QEL94738.1	GDP-L-fucose synthase (plasmid) [Azospirillum brasilense]	0	79.87	58	13	106	13	327	36	6.73		249.7		13	other metabolic processes		other molecular function	Pf01370	[GO:0016853]; GO:0003824; GO:0003674 [GO:0042351]; GO:0042350; GO:0009226; GO:0046368; GO:0009225; GO:0034654; GO:1901137; GO:0006793; GO:0055086; GO:1901135; GO:0006139; GO:0018130; GO:0019438; GO:0044271; GO:1901362; GO:1901576; GO:0044237; GO:0044281; GO:0071704; GO:0006725; GO:0034641; GO:0044238; GO:0046483; GO:1901360; GO:0044249; GO:0009058; GO:0008152; GO:0009987; GO:0006807; GO:0008150 […	56449532	fcl	A0A0P0F936; abf:AMK58_28960; QEL94738.1	0	0	0.461	-1.12	0.233992	0.777793	46.8	24.1683	148.7	51.3	19.52	9.71	2.96519e+07	1.19179e+07	7.53111e+06	5.39212e+06	1.60787e+07	6.93458e+06
TRUE	High	Master Protein	QEL94257.1	class I SAM-dependent methyltransferase [Azospirillum brasilense]	0	70.118	78	15	87	15	227	24.6	5.5		159.17		15	other metabolic processes		other molecular function	Pf08241	[GO:0008757]; GO:0008168; GO:0016741; GO:0016740; GO:0003824; GO:0003674 [GO:0032259]; GO:0008152; GO:0008150			A0A0P0EIY5; abf:AMK58_26555; QEL94257.1	0	0	2.662	1.41	0.278777	0.836585	56.25	24.0676	61.9	138.1	7.75	10.59	8.3481e+06	3.48377e+06	2.88792e+06	8.70873e+06	3.74634e+07	1.40977e+07
TRUE	High	Master Protein	QEL88666.1	hypothetical protein D9621_00105 [Azospirillum brasilense]	0	9.245	8	3	3	3	543	58.3	8.56		4.69		3			other molecular function	Pf07940, Pf16889	[GO:0016829]; GO:0003824; GO:0003674			A0A2K1FYJ5; QEL88666.1	0	0	0.58	-0.79	0.225241	0.762335	179.49	17.6313	55.2	144.8	110.08	66.38	201217	12213		21851.8	455672	153452
TRUE	High	Master Protein	QEL89643.1	hypothetical protein D9621_05545 [Azospirillum brasilense]	0	51.416	45	8	36	8	122	13.5	4.77		94.73		8						56451736		A0A0N7I7L0; abf:AMK58_04780; QEL89643.1	0	0	4.239	2.08	0.0916686	0.449372	13.35	23.2623	5.7	194.3		26.74			133771	9.50803e+06	2.04511e+07	9.92766e+06
TRUE	High	Master Protein	QEL90516.1	insulinase family protein [Azospirillum brasilense]	0	56.351	44	11	48	11	418	45.5	4.93		110.51		11	protein metabolism		other molecular function	Pf00675, Pf05193	[GO:0004222]; GO:0004175; GO:0008237; GO:0008233; GO:0016787; GO:0140096; GO:0003824; GO:0003674 [GO:0006508]; GO:0019538; GO:0043170; GO:0044238; GO:1901564; GO:0071704; GO:0008152; GO:0006807; GO:0008150 [GO:0046872]; GO:0043169; GO:0043167; GO:0036094; GO:0005488; GO:0003674	56452757		A0A0N7I7W6; abf:AMK58_09470; QEL90516.1	0	0	0.939	-0.09	0.712901	0.969039	31.04	22.2675	108.2	91.8	10.44	16.42	5.63304e+06	2.23415e+06	1.87055e+06	2.29025e+06	9.07936e+06	2.81461e+06
TRUE	High	Master Protein	QEL91980.1	endonuclease [Azospirillum brasilense]	0	29.512	32	8	22	8	341	37.4	6.13		34.83		8			other molecular function	Pf03372	[GO:0004519]; GO:0004518; GO:0016788; GO:0016787; GO:0003824; GO:0003674	56451571		A0A0P0EFG0; abf:AMK58_13890; abf:AMK58_21615; QEL91980.1	0	0	3.417	1.77	0.216808	0.755061	36.25	21.2314	16.6	183.4	42.01	6.91	106925	130680	90150.5	1.43621e+06	4.74725e+06	2.35513e+06
TRUE	High	Master Protein	QEL89009.1	hypothetical protein D9621_02020 [Azospirillum brasilense]	0	19.601	31	8	24	8	410	44.9	5.53		23.21		8				Pf04101		56449732		A0A0P0EPM8; abf:AMK58_00210; QEL89009.1	0	0	1.526	0.61	0.853699	0.989764	33.52	20.0421	83.3	116.7	20.27	10.19	897589	290316	277844	635481	1.97096e+06	789344
TRUE	High	Master Protein	QEL90228.1	molybdopterin converting factor subunit 1 [Azospirillum brasilense]	0	19.87	80	4	23	4	83	9	6.28		44.45		4	protein metabolism;other metabolic processes			Pf02597	[GO:0006777]; GO:0019720; GO:0032324; GO:0043545; GO:0018130; GO:0090407; GO:1901362; GO:1901566; GO:0006796; GO:0019637; GO:0046483; GO:0051189; GO:1901360; GO:1901564; GO:0044249; GO:1901576; GO:0006793; GO:0071704; GO:0044237; GO:0008152; GO:0019538; GO:0006807; GO:0009058; GO:0009987; GO:0008150; GO:0043170; GO:0044238	56448080	moaD	A0A0P0F7X8; abf:AMK58_07940; QEL90228.1	0	0	1.571	0.65	0.74522	0.97394	21.5	22.1534	86.9	113.1	10.64	17.13	2.52909e+06	1.47922e+06	1.15936e+06	2.82043e+06	7.52869e+06	3.18558e+06
TRUE	High	Master Protein	QEL94743.1	dTDP-glucose 4,6-dehydratase (plasmid) [Azospirillum brasilense]	0	160.136	88	26	226	26	357	39.2	5.96		505.97		26	other metabolic processes		other molecular function	Pf16363	[GO:0008460]; GO:0016836; GO:0016835; GO:0016829; GO:0003824; GO:0003674 [GO:0009225]; GO:0055086; GO:1901135; GO:0006139; GO:0044281; GO:0071704; GO:0006725; GO:0034641; GO:0044238; GO:0046483; GO:1901360; GO:0008152; GO:0044237; GO:0006807; GO:0008150; GO:0009987	56449525	rmbB	abf:AMK58_28925; Q9AFG4; QEL94743.1	0	0	0.87	-0.2	0.713965	0.969039	45.33	26.7511	131.5	68.5	4.21	0.89	1.14701e+08	6.00725e+07	4.65279e+07	3.54284e+07	1.22563e+08	5.28741e+07
TRUE	High	Master Protein	QEL91574.1	FAA hydrolase family protein [Azospirillum brasilense]	0	57.92	77	13	55	13	283	30.5	5.16		120.29		13			other molecular function	Pf01557	[GO:0016787]; GO:0003824; GO:0003674 [GO:0016829]; GO:0003824; GO:0003674	56453154		A0A0P0EX83; abf:AMK58_16410; QEL91574.1	0	0	1.36	0.44	0.831673	0.988266	27.12	22.8872	82.6	117.4	18.71	6.04	4.04513e+06	2.39109e+06	2.21903e+06	3.7919e+06	1.40033e+07	5.3666e+06
TRUE	High	Master Protein	QEL90386.1	cobyric acid synthase [Azospirillum brasilense]	0	32.008	27	7	18	7	484	50.4	5.68		37.66		7	other metabolic processes;transport		transporter activity;other molecular function	Pf01656, Pf07685	[GO:0003824]; GO:0003674 [GO:0006541]; GO:0009064; GO:0170033; GO:0170039; GO:1901605; GO:0006520; GO:0019752; GO:1901564; GO:0044238; GO:0071704; GO:0043436; GO:0006807; GO:0008152; GO:0006082; GO:0008150; GO:0044237; GO:0044281; GO:0009987 [GO:0009236]; GO:0009235; GO:0033014; GO:0042364; GO:0006767; GO:0033013; GO:0018130; GO:0019438; GO:0044271; GO:1901362; GO:1901566; GO:0009110; GO:0006766;…	56451933	cobQ	A0A0P0F844; abf:AMK58_08495; QEL90386.1	0	0	1.023	0.03	0.700805	0.969039	35.04	19.7915	90.2	109.8	34.39	21.87	755846	177346	247387	421964	2.15365e+06	660063
TRUE	High	Master Protein	QEL90946.1	hypothetical protein D9621_12875 [Azospirillum brasilense]	0	25.886	22	7	12	7	529	57.3	6.32		17.8		7				Pf03781		56450341		A0A0P0EAJ9; abf:AMK58_03220; QEL90946.1	0	0	100	6.64	1e-17	9.62989e-17				200		11.67				1.464e+06	4.44831e+06	1.76853e+06
TRUE	High	Master Protein	QEL94751.1	calcium-binding protein (plasmid) [Azospirillum brasilense]	0	25.976	23	5	34	5	342	32.3	4.51		65.7		5			other molecular function	Pf00353	[GO:0005509]; GO:0046872; GO:0043169; GO:0043167; GO:0036094; GO:0005488; GO:0003674	56449515		abf:AMK58_28875; Q6QWB8; QEL94751.1	0	0	1.189	0.25	0.873275	0.993479	29.77	21.5854	100.2	99.8	8.51	27.99	2.23721e+06	1.17219e+06	996794	1.7906e+06	3619186	1.97448e+06
TRUE	High	Master Protein	QEL89436.1	citramalate synthase [Azospirillum brasilense]	0	150.177	73	28	162	28	534	58.4	6.07		329.19		28	other metabolic processes		other molecular function	Pf00682, Pf08502	[GO:0003852]; GO:0046912; GO:0016746; GO:0016740; GO:0003824; GO:0003674 [GO:0009097]; GO:0006549; GO:0009082; GO:1901607; GO:0009081; GO:1901605; GO:0046394; GO:1901566; GO:0006520; GO:0019752; GO:1901564; GO:0016053; GO:1901576; GO:0044238; GO:0071704; GO:0043436; GO:0006807; GO:0006082; GO:0044249; GO:0044283; GO:0009058; GO:0008152; GO:0044237; GO:0044281; GO:0008150; GO:0009987 [GO:0009098];…	56452351		A0A0P0EZ12; abf:AMK58_11505; QEL89436.1	0	0	1.389	0.47	0.810593	0.983933	40.62	24.9803	81.5	118.5	0.68	5.38	1.89016e+07	9.18896e+06	7.19014e+06	1.41511e+07	5.23353e+07	2.39101e+07
TRUE	High	Master Protein	QEL93834.1	carboxyvinyl-carboxyphosphonate phosphorylmutase (plasmid) [Azospirillum brasilense]	0	48.054	60	11	38	11	287	31	5.21		79.03		11			other molecular function	Pf13714	[GO:0003824]; GO:0003674	56447650		A0A4D8QU94; QEL93834.1	0	0	6.497	2.7	0.0316973	0.199009	33.94	22.0233	18.5	181.5	32.62	16.81	379002	292586	283731	3.67948e+06	1.12513e+07	3.97006e+06
TRUE	High	Master Protein	QEL91478.1	SRPBCC family protein [Azospirillum brasilense]	0	20.501	40	5	9	5	158	16.9	9.33		15.88		5				Pf10604		56453258		A0A0P0EMC8; abf:AMK58_16930; QEL91478.1	0	0	100	6.64	1e-17	9.62989e-17				200		20.25				1.22141e+06	6.06537e+06	1.90419e+06
TRUE	High	Master Protein	QEL89808.1	EAL domain-containing protein [Azospirillum brasilense]	0	22.47	33	5	20	5	260	28	5.12		31.64		5				Pf00563		56448536		A0A0P0EY03; abf:AMK58_05675; QEL89808.1	0	0	1.326	0.41	0.966054	0.998759	27.15	20.2642	77.3	122.7	18.11	43.82	871254	303712	253485	955617	1.40578e+06	881891
TRUE	High	Master Protein	QEL90309.1	phosphotransferase family protein [Azospirillum brasilense]	0	59.975	50	13	32	13	367	38.8	5.47		75.37		13			other molecular function	Pf01636	[GO:0016740]; GO:0003824; GO:0003674	56451850		A0A0P0EZ30; abf:AMK58_08910; QEL90309.1	0	0	2.213	1.15	0.450164	0.91418	32.29	22.0869	19.9	180.1	37.3	29.15	582159	149676	258515	4.19619e+06	1.0023e+07	3686648
TRUE	High	Master Protein	QEL94486.1	Ldh family oxidoreductase [Azospirillum brasilense]	0	94.953	67	18	176	18	355	37.1	6.25		381.97		18			other molecular function	Pf02615	[GO:0016491]; GO:0003824; GO:0003674			A0A4D8QQM2; QEL94486.1	0	0	0.519	-0.95	0.299622	0.853697	26.94	25.1559	131.1	68.9	11.51	4.13	5.01481e+07	1.94127e+07	1.66865e+07	1.27962e+07	4.44013e+07	1.79721e+07
TRUE	High	Master Protein	QEL90686.1	50S ribosomal protein L7/L12 [Azospirillum brasilense]	0	37.551	64	6	150	6	124	12.8	4.93		319.99		6	protein metabolism;other metabolic processes	translational apparatus;other cell component	other molecular function	Pf00542, Pf16320	[GO:0003735]; GO:0005198; GO:0003674 [GO:0005840]; GO:0043232; GO:0043228; GO:0043229; GO:0043226; GO:0005622; GO:0110165; GO:0005575 [GO:0006412]; GO:0009059; GO:0019538; GO:0043043; GO:0010467; GO:0043170; GO:0044249; GO:1901576; GO:0044238; GO:1901564; GO:0006518; GO:0043604; GO:1901566; GO:0071704; GO:0009058; GO:0044237; GO:0008152; GO:0006807; GO:0043603; GO:0044271; GO:0009987; GO:0008150;…	56452566	rplL	A0A0N7I7Y7; abf:AMK58_10430; QEL90686.1	0	0	0.648	-0.63	0.453564	0.915928	53.39	27.6249	121	79	26.22	29.49	1.22698e+08	1.0042e+08	7.45763e+07	4.12574e+07	2.6405e+08	1.0656e+08
TRUE	High	Master Protein	QEL92642.1	ChbG/HpnK family deacetylase [Azospirillum brasilense]	0	4.136	15	3	3	3	291	31.2	7.17		4.66		3	other metabolic processes		other molecular function	Pf04794	[GO:0005975]; GO:0044238; GO:0071704; GO:0008152; GO:0008150 [GO:0046872]; GO:0043169; GO:0043167; GO:0036094; GO:0005488; GO:0003674	56449147		A0A0P0EMZ4; abf:AMK58_18185; QEL92642.1	0	0	1.047	0.07	0.898952	0.993479	54.35	24.8574	116.3	83.7	2.26	4.09	2.66147e+07	1.35596e+07	1.02737e+07	1.02254e+07	3.74594e+07	1.6837e+07
TRUE	High	Master Protein	QEL94789.1	hypothetical protein D9621_32150 (plasmid) [Azospirillum brasilense]	0	21.685	57	7	55	7	98	11.3	5.03		65.52		7						56449462		A0A0P0F8G4; abf:AMK58_29145; QEL94789.1	0	0	1.49	0.58	0.740491	0.969409	41.95	25.5985	80	120	11.57	5.64	2.9366e+07	1.4355e+07	1.34508e+07	2.28672e+07	8.97378e+07	3.64523e+07
TRUE	High	Master Protein	QEL90671.1	50S ribosomal protein L29 [Azospirillum brasilense]	0	15.144	29	3	26	3	68	7.9	10.87		58.56		3	protein metabolism;other metabolic processes	translational apparatus;other cell component	other molecular function	Pf00831	[GO:0003735]; GO:0005198; GO:0003674 [GO:0005840]; GO:0043232; GO:0043228; GO:0043229; GO:0043226; GO:0005622; GO:0110165; GO:0005575 [GO:0006412]; GO:0009059; GO:0019538; GO:0043043; GO:0010467; GO:0043170; GO:0044249; GO:1901576; GO:0044238; GO:1901564; GO:0006518; GO:0043604; GO:1901566; GO:0071704; GO:0009058; GO:0044237; GO:0008152; GO:0006807; GO:0043603; GO:0044271; GO:0009987; GO:0008150;…	56452583	rpmC	A0A0N7I7Y5; abf:AMK58_10345; QEL90671.1	0	0	0.581	-0.78	0.372942	0.87224	124.64	23.7141	140.5	59.5	84.08	49.3	463759	7.99486e+06	7.23849e+06	1.38378e+06	1.3257e+07	6.52243e+06
TRUE	High	Master Protein	QEL91972.1	PTS sugar transporter subunit IIA [Azospirillum brasilense]	0	70.525	85	15	102	15	162	17.9	5.26		170.27		15								QEL91972.1	0	0	0.544	-0.88	0.329813	0.85605	47.15	24.1703	128.6	71.4	6.87	5.44	1.85585e+07	1.02252e+07	7.08672e+06	5.68299e+06	1.81504e+07	8.6545e+06
TRUE	High	Master Protein	QEL91757.1	extracellular solute-binding protein [Azospirillum brasilense]	0	64.265	63	14	94	14	342	35.7	7.52		131.79		14			other molecular function	Pf13416	[GO:0046872]; GO:0043169; GO:0043167; GO:0036094; GO:0005488; GO:0003674	56452876		A0A0N7I8B7; abf:AMK58_15075; QEL91757.1	0	0	1.5	0.58	0.734516	0.969324	48	23.7174	82.5	117.5	1.69	1.81	8.34929e+06	4.18135e+06	3.1356e+06	6.45395e+06	2.30395e+07	9.61096e+06
TRUE	High	Master Protein	QEL91202.1	NAD(+) diphosphatase [Azospirillum brasilense]	0	37.072	45	8	21	8	317	34.6	5.35		27.34		8			other molecular function	Pf00293, Pf09296, Pf09297	[GO:0000210]; GO:0004551; GO:0016462; GO:0016818; GO:0016817; GO:0016787; GO:0003824; GO:0003674 [GO:0035529]; GO:0004551; GO:0016462; GO:0016818; GO:0016817; GO:0016787; GO:0003824; GO:0003674 [GO:0046872]; GO:0043169; GO:0043167; GO:0036094; GO:0005488; GO:0003674	56452272		A0A0P0F178; abf:AMK58_11895; QEL91202.1	0	0	1.979	0.98	0.586483	0.947701	67.92	21.4754	56.8	143.2	18.48	18.91	976781	553522	529022	1.23799e+06	6.37977e+06	2.36216e+06
TRUE	High	Master Protein	QEL89795.1	purine-nucleoside phosphorylase [Azospirillum brasilense]	0	35.591	56	8	19	8	277	28.9	6.43		47.16		8								QEL89795.1	0	0	2.308	1.21	0.445076	0.911958	20.78	20.0436	25.4	174.6		31.96	162401			403233	2.75479e+06	918330
TRUE	High	Master Protein	QEL90793.1	glycine--tRNA ligase subunit beta [Azospirillum brasilense]	0	187.49	63	37	280	37	695	74.9	6.02		569.74		37	protein metabolism;RNA metabolism OR transcription;other metabolic processes	other cell component	other molecular function	Pf02092, Pf05746	[GO:0004814]; GO:0004812; GO:0016875; GO:0140101; GO:0016874; GO:0140098; GO:0003824; GO:0140640; GO:0003674 [GO:0004820]; GO:0004812; GO:0016875; GO:0140101; GO:0016874; GO:0140098; GO:0003824; GO:0140640; GO:0003674 [GO:0005524]; GO:0032559; GO:0035639; GO:0030554; GO:0032555; GO:0043168; GO:1901265; GO:1901363; GO:0017076; GO:0032553; GO:0043167; GO:0097159; GO:0036094; GO:0000166; GO:0097367;…	56450516	glyS	A0A0P0F2G8; abf:AMK58_04085; QEL90793.1	0	0	0.577	-0.79	0.368856	0.870204	42.26	25.7123	130.8	69.2	4.14	5.29	5.95499e+07	2.82454e+07	2.06521e+07	1.66665e+07	5.56072e+07	2.67295e+07
TRUE	High	Master Protein	QEL92131.1	TonB-dependent receptor [Azospirillum brasilense]	0	40.63	24	10	21	10	642	69.6	6.77		36.24		10		other membranes		Pf00593, Pf07715	[GO:0009279]; GO:0019867; GO:0030312; GO:0030313; GO:0016020; GO:0110165; GO:0071944; GO:0031975; GO:0005575	56449203		A0A0P0EFL4; abf:AMK58_20755; QEL92131.1	0	0	1.389	0.47	0.939034	0.994694	26.46	21.6973	108.5	91.5	35.66	12.98	1.73824e+06	1.40058e+06	1.39581e+06	1.20651e+06	5.44476e+06	1.99979e+06
TRUE	High	Master Protein	QEL93083.1	oxidoreductase [Azospirillum brasilense]	0	30.44	20	5	233	2	331	35	7.28		713.93		5			other molecular function	Pf00107, Pf08240	[GO:0016491]; GO:0003824; GO:0003674	56447407		A0A4D8QV15; QEL93083.1	0	0	1.367	0.45	0.942915	0.994748	26.68	18.8288	84.5	115.5	30.2		152015	47921.2	69764.2		395852
TRUE	High	Master Protein	QEL89064.1	molecular chaperone DnaJ [Azospirillum brasilense]	0	65.929	63	15	66	15	380	40.6	8.21		119.8		15	protein metabolism;DNA metabolism;other metabolic processes;stress response	other cell component	other molecular function	Pf00226, Pf00684, Pf01556	[GO:0005524]; GO:0032559; GO:0035639; GO:0030554; GO:0032555; GO:0043168; GO:1901265; GO:1901363; GO:0017076; GO:0032553; GO:0043167; GO:0097159; GO:0036094; GO:0000166; GO:0097367; GO:0005488; GO:0003674 [GO:0005737]; GO:0110165; GO:0005622; GO:0005575 [GO:0006260]; GO:0006259; GO:0090304; GO:0006139; GO:0043170; GO:0006725; GO:0034641; GO:0044238; GO:0046483; GO:1901360; GO:0071704; GO:0044237;…	56449675	dnaJ	A0A0P0EEW4; abf:AMK58_13715; QEL89064.1	0	0	0.571	-0.81	0.326649	0.855114	29.39	22.5101	134	66	9.74	26.87	8.02949e+06	3.46637e+06	2.49771e+06	2.50696e+06	6.68799e+06	2.21315e+06
TRUE	High	Master Protein	QEL94588.1	aldehyde dehydrogenase family protein [Azospirillum brasilense]	0	58.383	42	11	71	11	500	53.1	5.48		162.35		11			other molecular function	Pf00171	[GO:0004029]; GO:0004030; GO:0016620; GO:0016903; GO:0016491; GO:0003824; GO:0003674 [GO:0043878]; GO:0016620; GO:0016903; GO:0016491; GO:0003824; GO:0003674	56448715		A0A0P0FGF2; abf:AMK58_25580; QEL94588.1	0	0	0.989	-0.02	0.840836	0.988266	38.5	23.4643	105.8	94.2	10.71	8.9	8.15933e+06	4.865e+06	3.67208e+06	5.26417e+06	1.65492e+07	6.70862e+06
TRUE	High	Master Protein	QEL88841.1	hypothetical protein D9621_01085 [Azospirillum brasilense]	0	17.682	35	5	20	5	247	26.4	5.77		37.65		5				Pf01887, Pf20257		56449917		A0A0N7I7C8; abf:AMK58_01135; QEL88841.1	0	0	2.109	1.08	0.552378	0.942316	53.19	21.0543	51.8	148.2	15.56	7.2	867236	339532	244093	1.06303e+06	3.79872e+06	1.8381e+06
TRUE	High	Master Protein	QEL94787.1	phosphomannomutase/phosphoglucomutase (plasmid) [Azospirillum brasilense]	0	185.332	84	36	307	36	467	50.1	5.63		628.08		36	other metabolic processes		other molecular function	Pf00408, Pf02878, Pf02879, Pf02880	[GO:0000287]; GO:0046872; GO:0043169; GO:0043167; GO:0036094; GO:0005488; GO:0003674 [GO:0005975]; GO:0044238; GO:0071704; GO:0008152; GO:0008150 [GO:0016868]; GO:0016866; GO:0016853; GO:0003824; GO:0003674	56449460	exoC	abf:AMK58_29135; Q6QW67; QEL94787.1	0	0	0.587	-0.77	0.380009	0.877379	40.9	26.1954	132.5	67.5	5.79	13.54	8.78586e+07	3.99876e+07	3.46998e+07	2.97137e+07	8.1433e+07	3.68552e+07
TRUE	High	Master Protein	QEL90675.1	30S ribosomal protein S19 [Azospirillum brasilense]	0	32.979	58	6	39	6	92	10.5	10.52		78.4		6	protein metabolism;other metabolic processes	translational apparatus;other cell component	nucleic acid binding activity;other molecular function	Pf00203	[GO:0003735]; GO:0005198; GO:0003674 [GO:0005737]; GO:0110165; GO:0005622; GO:0005575 [GO:0005840]; GO:0043232; GO:0043228; GO:0043229; GO:0043226; GO:0005622; GO:0110165; GO:0005575 [GO:0006412]; GO:0009059; GO:0019538; GO:0043043; GO:0010467; GO:0043170; GO:0044249; GO:1901576; GO:0044238; GO:1901564; GO:0006518; GO:0043604; GO:1901566; GO:0071704; GO:0009058; GO:0044237; GO:0008152; GO:0006807…	56452579	rpsS	A0A060DEJ4; A0A2K1FSU8; A0A2S1XKL1; A0A839VR88; A0A9P1JSE5; A0A9W7U032; aare:D3093_05570; abf:AMK58_10365; abq:ABAZ39_03650; abs:AZOBR_150252; azt:TSH58p_15185; QEL90675.1	0	0	1.213	0.28	0.949212	0.996357	53.67	24.6455	95.8	104.2	79.35	66.45	1.29784e+06	9.24022e+06	8.27754e+06	1.95005e+06	39327672	1.79671e+07
TRUE	High	Master Protein	QEL91349.1	pyruvate dehydrogenase complex E1 component subunit beta [Azospirillum brasilense]	0	220.321	81	26	632	26	465	49.7	4.94		1699.21		26	other metabolic processes		other molecular function	Pf00364, Pf02779, Pf02780	[GO:0004739]; GO:0004738; GO:0016624; GO:0016903; GO:0016491; GO:0003824; GO:0003674 [GO:0006086]; GO:0006085; GO:0006090; GO:0006084; GO:0071616; GO:0032787; GO:0006637; GO:0009152; GO:0034030; GO:0034033; GO:0035384; GO:0043604; GO:0019752; GO:0009150; GO:0033875; GO:0034032; GO:0035383; GO:0043603; GO:0006164; GO:0009260; GO:0033866; GO:0072522; GO:0044272; GO:1901576; GO:0044271; GO:0043436; …	56453403		A0A0P0ES72; abf:AMK58_17650; QEL91349.1	0	0	0.673	-0.57	0.48384	0.925467	37.42	28.2005	118	82	6.92	8.21	2.6044e+08	1.39669e+08	9.45879e+07	9.56559e+07	3.44712e+08	1.68797e+08
TRUE	High	Master Protein	QEL89924.1	lipid-A-disaccharide synthase [Azospirillum brasilense]	0	19.826	23	6	6	6	406	44	8.27		6.83		6	other metabolic processes		other molecular function	Pf02684	[GO:0008915]; GO:0008194; GO:0016758; GO:0016757; GO:0016740; GO:0003824; GO:0003674 [GO:0009245]; GO:0008654; GO:0009247; GO:0046493; GO:1901271; GO:0006644; GO:0008610; GO:0090407; GO:0006664; GO:0046467; GO:1901137; GO:1901269; GO:0006796; GO:0019637; GO:0044255; GO:0006629; GO:1901576; GO:0006643; GO:1903509; GO:0044249; GO:1901135; GO:0006793; GO:0071704; GO:0044237; GO:0044238; GO:0009058; …	56448407	lpxB	A0A0N7I7P5; abf:AMK58_06320; QEL89924.1	0	0	0.925	-0.11	0.628864	0.953045	44.69	18.7855	123.7	76.3	89.52	9.69	299503	392321	39827.3	94356.1	399337	152366
TRUE	High	Master Protein	QEL92785.1	hypothetical protein D9621_17865 [Azospirillum brasilense]	0	10.915	67	4	9	4	69	7.6	7.25		15.45		4								A0A060DKH1; A0A2K1FSJ6; A0A839W8W5; A0A9P1NP77; aare:D3093_20720; abf:AMK58_21335; abq:ABAZ39_15790; abs:AZOBR_p1100092; QEL92785.1	0	0	0.488	-1.03	0.150974	0.616193	35.97	19.7126	192.5	7.5	49.66		1.81292e+06	336820	820609	38591.5
TRUE	High	Master Protein	QEL90336.1	nitronate monooxygenase [Azospirillum brasilense]	0	10.579	15	2	2	2	364	36.8	5.91		3.28		2			other molecular function	Pf03060	[GO:0018580]; GO:0016703; GO:0004497; GO:0016701; GO:0016491; GO:0003824; GO:0003674	56451878		A0A0P0ECV7; abf:AMK58_08770; QEL90336.1	0	0	2.134	1.09	0.47105	0.920389	26.1	18.3721	63.8	136.2		18.56		85333.7		243273	712606	253944
TRUE	High	Master Protein	QEL91327.1	acetyl/propionyl/methylcrotonyl-CoA carboxylase subunit alpha [Azospirillum brasilense]	0	110.421	57	25	114	25	667	72	5.72		199.59		25			other molecular function	Pf00289, Pf00364, Pf02785, Pf02786	[GO:0005524]; GO:0032559; GO:0035639; GO:0030554; GO:0032555; GO:0043168; GO:1901265; GO:1901363; GO:0017076; GO:0032553; GO:0043167; GO:0097159; GO:0036094; GO:0000166; GO:0097367; GO:0005488; GO:0003674 [GO:0016874]; GO:0003824; GO:0003674 [GO:0046872]; GO:0043169; GO:0043167; GO:0036094; GO:0005488; GO:0003674	56450679		A0A0P0EH87; abf:AMK58_23255; QEL91327.1	0	0	1.237	0.31	0.928703	0.994694	42.17	23.9599	101.3	98.7	16.67	8.59	1.04736e+07	6.58706e+06	5.49852e+06	7.61584e+06	2.51168e+07	9.73044e+06
TRUE	High	Master Protein	QEL94258.1	hypothetical protein D9621_29320 [Azospirillum brasilense]	0	6.656	13	3	4	3	333	35	9.5		3.8		3						56448910		A0A0P0FFJ5; abf:AMK58_26560; QEL94258.1	0	0	100	6.64	1e-17	9.62989e-17				200		13.02					384738	200132
TRUE	High	Master Protein	QEL91251.1	response regulator [Azospirillum brasilense]	0	4.076	4	2	2	2	812	88	5.11		2.63		2	protein metabolism;other metabolic processes;signal transduction		kinase activity	Pf00072, Pf00512, Pf02518, Pf12860, Pf13188, Pf13426	[GO:0000155]; GO:0004673; GO:0140299; GO:0000160; GO:0004672; GO:0016775; GO:0018106; GO:0003674; GO:0035556; GO:0016301; GO:0016773; GO:0140096; GO:0016772; GO:0006468; GO:0018202; GO:0007165; GO:0003824; GO:0016740; GO:0016310; GO:0036211; GO:0018193; GO:0009987; GO:0050794; GO:0007154; GO:0023052; GO:0051716; GO:0006796; GO:0019538; GO:0043412; GO:0008150; GO:0050789; GO:0050896; GO:0006793; G…			A0A4D8QGS2; QEL91251.1	0	0	100	6.64	1e-17	9.62989e-17				200		9.46					118388	58539
TRUE	High	Master Protein	QEL89686.1	DUF4347 domain-containing protein [Azospirillum brasilense]	0	6.537	3	2	3	2	1745	176.3	4.34		7.53		2								QEL89686.1	0	0
TRUE	High	Master Protein	QEL92845.1	class I SAM-dependent methyltransferase [Azospirillum brasilense]	0	66.741	73	11	64	11	254	27.4	6.39		148.99		11	other metabolic processes		other molecular function	Pf08241	[GO:0008757]; GO:0008168; GO:0016741; GO:0016740; GO:0003824; GO:0003674 [GO:0032259]; GO:0008152; GO:0008150	56449140		A0A0P0FB55; abf:AMK58_18150; QEL92845.1	0	0	0.257	-1.96	0.0511875	0.297878	56.89	23.7913	155.3	44.7	9.71	49.31	2.35311e+07	9.43164e+06	8.0604e+06	1.1274e+06	1.18333e+07	5.08629e+06
TRUE	High	Master Protein	QEL93158.1	HD domain-containing protein [Azospirillum brasilense]	0	24.168	30	4	9	4	227	24.6	5.45		24.25		4				Pf01966		56450900		A0A0P0FED2; abf:AMK58_24355; QEL93158.1	0	0	0.01	-6.64	1e-17	9.62989e-17			200				452163
TRUE	High	Master Protein	QEL88894.1	L-lactate dehydrogenase [Azospirillum brasilense]	0	63.97	76	11	106	11	313	31.9	6.15		249.51		11	other metabolic processes	other cell component	other molecular function	Pf00056, Pf02866	[GO:0004459]; GO:0004457; GO:0016616; GO:0016614; GO:0016491; GO:0003824; GO:0003674 [GO:0005737]; GO:0110165; GO:0005622; GO:0005575 [GO:0006096]; GO:0006090; GO:0006091; GO:0016052; GO:0019364; GO:0046032; GO:0046034; GO:0046496; GO:0032787; GO:0044237; GO:0005975; GO:1901575; GO:0009166; GO:0019362; GO:0072526; GO:0009154; GO:0009181; GO:0046031; GO:0009150; GO:0009205; GO:0019752; GO:0008152;…	56449860	ldh	A0A0P0EPX3; aare:D3093_09450; abf:AMK58_00850; QEL88894.1	0	0	1.729	0.79	0.600474	0.948992	41.36	24.7081	71.1	128.9	5.57	5.15	1.41393e+07	6.28727e+06	5.39136e+06	1.51446e+07	4.84881e+07	2.11206e+07
TRUE	High	Master Protein	QEL89126.1	peptidase C56 [Azospirillum brasilense]	0	70.59	71	9	164	9	187	19.8	6.1		390.46		9				Pf01965		56449575		A0A0P0EZT8; abf:AMK58_13245; QEL89126.1	0	0	0.087	-3.52	0.000799185	0.00702141	60.02	25.4465	184.3	15.7	24.18	10.84	8.22057e+07	4.06482e+07	1.97232e+07	3.8028e+06	1.45974e+07	5.0765e+06
TRUE	High	Master Protein	QEL92682.1	glutathione S-transferase family protein [Azospirillum brasilense]	0	50.918	45	10	54	10	315	35.9	6.2		110.17		10			other molecular function	Pf13409, Pf13410	[GO:0004364]; GO:0016765; GO:0016740; GO:0003824; GO:0003674	56449104		A0A0P0EXY1; abf:AMK58_17975; QEL92682.1	0	0	1.784	0.84	0.648172	0.957474	35.27	22.0589	65.9	134.1	18.25	9.53	2.21006e+06	983440	576071	1.88786e+06	7.87303e+06	3.38575e+06
TRUE	High	Master Protein	QEL90433.1	integration host factor subunit alpha [Azospirillum brasilense]	0	27.761	53	4	15	4	112	12.4	7.27		48.12		4	DNA metabolism;other metabolic processes;other biological processes		nucleic acid binding activity;other molecular function	Pf00216	[GO:0003677]; GO:0003676; GO:0097159; GO:0005488; GO:0003674 [GO:0006310]; GO:0006259; GO:0090304; GO:0006139; GO:0043170; GO:0006725; GO:0034641; GO:0044238; GO:0046483; GO:1901360; GO:0071704; GO:0044237; GO:0006807; GO:0008152; GO:0009987; GO:0008150 [GO:0006355]; GO:0010468; GO:2001141; GO:0010556; GO:0051252; GO:0031326; GO:0060255; GO:0019219; GO:0009889; GO:0031323; GO:0019222; GO:0051171;…	56451986	ihfA	A0A060DKQ8; A0A235HHX9; A0A2S1XLP7; A0A839W3R9; A0A9P1NMA8; aare:D3093_03195; abf:AMK58_08240; abq:ABAZ39_05970; abs:AZOBR_140256; azt:TSH58p_17325; QEL90433.1	0	0	6.472	2.69	0.0340193	0.212111	73.9	21.7513	8.3	191.7	68.68	76.36	86273.9	155238	49881.2	213860	5.86168e+06	3.44391e+06
TRUE	High	Master Protein	QEL93334.1	2-amino-thiazoline-4-carboxylic acid hydrolase [Azospirillum brasilense]	0	44.22	77	9	34	8	167	18.5	5.39		53.56		9			other molecular function	Pf14196	[GO:0016787]; GO:0003824; GO:0003674	56450815		A0A0N7I8X8; abf:AMK58_23945; QEL93334.1	0	1	0.127	-2.98	0.00125589	0.010823	90.88	21.2539	191.1	8.9	7.83	102.24	5.38344e+06	2.27597e+06	1.7924e+06	299183	168788
TRUE	High	Master Protein	QEL92821.1	DsbA family protein [Azospirillum brasilense]	0	50.14	56	8	74	8	222	23.5	7.78		132.23		8			other molecular function	Pf13462	[GO:0015036]; GO:0016667; GO:0016491; GO:0003824; GO:0003674			A0A0P0FEF2; abf:AMK58_19390; QEL92821.1	0	0	0.744	-0.43	0.569246	0.943101	38.31	23.7512	125.2	74.8	2.54	18.32	1.48145e+07	6.97565e+06	5.66793e+06	6.44673e+06	1.68825e+07	7.1436e+06
TRUE	High	Master Protein	QEL90492.1	elongation factor P [Azospirillum brasilense]	0	63.21	76	10	124	10	188	20.8	5.29		237.46		10	protein metabolism;other metabolic processes	other cell component	nucleic acid binding activity	Pf01132, Pf08207, Pf09285	[GO:0003746]; GO:0008135; GO:0006414; GO:0090079; GO:0006412; GO:0009059; GO:0003676; GO:0045182; GO:0019538; GO:0043043; GO:0010467; GO:0043170; GO:0044249; GO:1901576; GO:0097159; GO:0003674; GO:0006417; GO:0044238; GO:1901564; GO:0006518; GO:0043604; GO:1901566; GO:0071704; GO:0009058; GO:0044237; GO:0005488; GO:0010608; GO:0034248; GO:0051246; GO:0008152; GO:0006807; GO:0043603; GO:0044271; G…	56449414	efp	A0A060DJZ3; A0A235HFB7; A0A2S1XKI3; A0A839VRR5; A0A9P1NMG2; aare:D3093_04560; abf:AMK58_09370; abq:ABAZ39_04675; abs:AZOBR_150022; azt:TSH58p_16190; QEL90492.1	0	0	0.523	-0.93	0.304781	0.854133	33.26	25.7442	131	69	8.44	8.37	6.24221e+07	2.91183e+07	2.64184e+07	2.01408e+07	6.03764e+07	2.70862e+07
TRUE	High	Master Protein	QEL93377.1	carbohydrate ABC transporter substrate-binding protein [Azospirillum brasilense]	0	84.551	51	20	52	20	584	65	6.1		81.7		20	transport		transporter activity		[GO:0022857]; GO:0005215; GO:0055085; GO:0003674; GO:0006810; GO:0009987; GO:0051234; GO:0008150; GO:0051179	56450764		A0A0P0EHF2; abf:AMK58_23690; QEL93377.1	0	0	4.892	2.29	0.0644085	0.353528	10.58	22.5008	3.8	196.2	4.87	11.64	140570		49377.5	4.52776e+06	1.27394e+07	5.85157e+06
TRUE	High	Master Protein	QEL90229.1	molybdopterin molybdenumtransferase MoeA [Azospirillum brasilense]	0	63.847	55	16	78	16	417	44.2	6.32		163.26		16	protein metabolism;other metabolic processes		other molecular function	Pf00994, Pf03453, Pf03454	[GO:0006777]; GO:0019720; GO:0032324; GO:0043545; GO:0018130; GO:0090407; GO:1901362; GO:1901566; GO:0006796; GO:0019637; GO:0046483; GO:0051189; GO:1901360; GO:1901564; GO:0044249; GO:1901576; GO:0006793; GO:0071704; GO:0044237; GO:0008152; GO:0019538; GO:0006807; GO:0009058; GO:0009987; GO:0008150; GO:0043170; GO:0044238 [GO:0046872]; GO:0043169; GO:0043167; GO:0036094; GO:0005488; GO:0003674 […	56448079		A0A0P0EA06; abf:AMK58_07945; QEL90229.1	0	0	1.766	0.82	0.581389	0.945718	40.49	22.8473	69.5	130.5	18.07	11.15	4.16481e+06	1.63356e+06	1.10112e+06	3.12849e+06	1.19931e+07	5.91243e+06
TRUE	High	Master Protein	QEL90576.1	GatB/YqeY domain-containing protein [Azospirillum brasilense]	0	40.956	59	9	56	9	153	16.9	6.77		121.63		9			other molecular function	Pf09424	[GO:0016884]; GO:0016879; GO:0016874; GO:0003824; GO:0003674	56452684		A0A0P0F4S3; abf:AMK58_09840; QEL90576.1	0	0	0.544	-0.88	0.329723	0.85605	46.52	23.7268	131.4	68.6	10.1	24.11	1.46557e+07	5.88021e+06	4.81691e+06	3.48142e+06	1.273e+07	8.00234e+06
TRUE	High	Master Protein	QEL93183.1	DNA-binding response regulator [Azospirillum brasilense]	0	25.275	46	7	17	7	215	23	5.19		19.61		7	signal transduction;other biological processes		nucleic acid binding activity	Pf00072, Pf00196	[GO:0000160]; GO:0035556; GO:0007165; GO:0009987; GO:0050794; GO:0007154; GO:0023052; GO:0051716; GO:0008150; GO:0050789; GO:0050896; GO:0065007 [GO:0003677]; GO:0003676; GO:0097159; GO:0005488; GO:0003674 [GO:0006355]; GO:0010468; GO:2001141; GO:0010556; GO:0051252; GO:0031326; GO:0060255; GO:0019219; GO:0009889; GO:0031323; GO:0019222; GO:0051171; GO:0080090; GO:0050794; GO:0050789; GO:0065007;…	56450870		A0A0P0F5H9; abf:AMK58_24215; QEL93183.1	0	0	2.476	1.31	0.415374	0.894337	49.09	21.2661	24	176	69.97	26	681114	187825	47184.1	1.01112e+06	6.05394e+06	2.33406e+06
TRUE	High	Master Protein	QEL91259.1	amino acid ABC transporter ATP-binding protein [Azospirillum brasilense]	0	48.13	63	10	53	6	258	29	7.47		116.24		10	transport		transporter activity;other molecular function	Pf00005	[GO:0005524]; GO:0032559; GO:0035639; GO:0030554; GO:0032555; GO:0043168; GO:1901265; GO:1901363; GO:0017076; GO:0032553; GO:0043167; GO:0097159; GO:0036094; GO:0000166; GO:0097367; GO:0005488; GO:0003674 [GO:0015424]; GO:0015171; GO:0033284; GO:0140359; GO:0046943; GO:0003333; GO:0033283; GO:0042626; GO:0005342; GO:0008514; GO:1905039; GO:0006865; GO:0015399; GO:0140657; GO:0022857; GO:1903825; …	56448136		A0A0P0EKM8; abf:AMK58_07660; QEL91259.1	0	3	1.418	0.5	0.789562	0.983933	28.39	23.1312	86.9	113.1	50.22	19.92	1.20541e+07	2.86962e+06	1.88164e+06	4.2841e+06	1.02464e+07	6.31732e+06
TRUE	High	Master Protein	QEL91635.1	response regulator [Azospirillum brasilense]	0	30.046	68	7	40	7	137	15.4	5.58		45.26		7	signal transduction			Pf00072	[GO:0000160]; GO:0035556; GO:0007165; GO:0009987; GO:0050794; GO:0007154; GO:0023052; GO:0051716; GO:0008150; GO:0050789; GO:0050896; GO:0065007			A0A4D8QSK0; QEL91635.1	0	0	2.277	1.19	0.416248	0.894337	30.89	22.2807	56	144	46.72	6.86	3.23129e+06	593821	769148	2.52701e+06	1.00143e+07	4.32606e+06
TRUE	High	Master Protein	QEL89217.1	DUF1150 family protein [Azospirillum brasilense]	0	4.707	72	2	5	2	76	8.3	4.83		8.08		2				Pf06620		56452105		A0A0P0F5V4; abf:AMK58_12695; QEL89217.1	0	0	0.868	-0.2	0.534497	0.934334	19.23	18.9983	173.5	26.5	18.53	25.55	1.15604e+06	444468	304766	79200.3	265403	72378.6
TRUE	High	Master Protein	QEL91048.1	hypothetical protein D9621_13470 [Azospirillum brasilense]	0	5.46	52	2	3	2	84	9.1	4.41		1.99		2						56450245		A0A0P0E8A8; abf:AMK58_02745; QEL91048.1	0	0	3.939	1.98	0.10424	0.491363	2.28	18.2477	40.5	159.5		15.67		40598.5		181133	473823	270647
TRUE	High	Master Protein	QEL92869.1	efflux RND transporter permease subunit [Azospirillum brasilense]	0.004	1.917	2	2	2	2	1049	111.3	5.62		1.64		2								QEL92869.1	0	0	100	6.64	1e-17	9.62989e-17				200		36.88					391208	99198.4
TRUE	High	Master Protein	QEL89901.1	methylmalonyl-CoA epimerase [Azospirillum brasilense]	0	42.44	84	6	64	6	134	14.3	5.92		132.3		6			other molecular function	Pf13669	[GO:0004493]; GO:0016854; GO:0016853; GO:0003824; GO:0003674	56448432	mce	A0A0P0F3D7; abf:AMK58_06195; QEL89901.1	0	0	2.35	1.23	0.356595	0.860023	48.81	23.7334	70.5	129.5	7.34	5.52	6.69734e+06	3.40019e+06	2.2734e+06	6.22955e+06	23461900	1.05467e+07
TRUE	High	Master Protein	QEL91391.1	ABC transporter substrate-binding protein [Azospirillum brasilense]	0	138.198	75	20	274	19	368	40.6	8.38		623.27		20	transport	other cell component	other molecular function	Pf03480	[GO:0015849]; GO:0071702; GO:0006810; GO:0051234; GO:0051179; GO:0008150 [GO:0031317]; GO:1990351; GO:0032991; GO:0005575 [GO:0043177]; GO:0036094; GO:0005488; GO:0003674 [GO:0046872]; GO:0043169; GO:0043167; GO:0036094; GO:0005488; GO:0003674 [GO:0055085]; GO:0006810; GO:0009987; GO:0051234; GO:0008150; GO:0051179	56453358		A0A0P0EMK2; abf:AMK58_17425; QEL91391.1	0	0	0.765	-0.39	0.593524	0.948992	25	27.5273	116.1	83.9	2.25	1.29	1.8178e+08	8.73201e+07	7.04982e+07	7.13115e+07	2.51453e+08	1.06116e+08
TRUE	High	Master Protein	QEL92114.1	Fe2+-dependent dioxygenase [Azospirillum brasilense]	0	57.371	64	12	45	12	228	25	6.43		92.39		12			other molecular function	Pf13640, Pf18331	[GO:0005506]; GO:0046914; GO:0046872; GO:0043169; GO:0043167; GO:0036094; GO:0005488; GO:0003674 [GO:0016706]; GO:0016705; GO:0051213; GO:0016491; GO:0003824; GO:0003674 [GO:0031418]; GO:0019842; GO:0031406; GO:0048029; GO:0097159; GO:1901363; GO:0036094; GO:0043168; GO:0043177; GO:0030246; GO:0005488; GO:0043167; GO:0003674	56449225		A0A0P0EP74; abf:AMK58_20865; QEL92114.1	0	0	8.169	3.03	0.0111751	0.0823975	57.86	23.936	1.1	198.9	63.89	41.39	66610.5	85902.9		4.60438e+06	3.9353e+07	1.59734e+07
TRUE	High	Master Protein	QEL92613.1	tetratricopeptide repeat protein [Azospirillum brasilense]	0	6.283	5	3	4	3	754	80.6	10.17		6.85		3		other membranes		Pf07719, Pf13181, Pf14559	[GO:0016020]; GO:0110165; GO:0005575			A0A4D8QNR0; QEL92613.1	0	0	0.774	-0.37	0.440436	0.909727	12.52	19.8881	104.5	95.5	6.27	14.24	693299	337186	290124	344471	1116783	633119
TRUE	High	Master Protein	QEL93828.1	ethanolamine ammonia-lyase subunit EutC (plasmid) [Azospirillum brasilense]	0	26.359	26	4	12	4	265	27.3	7.14		27.35		4	other metabolic processes	other cell component	other molecular function	Pf05985	[GO:0006520]; GO:0044238; GO:0071704; GO:0008152; GO:0008150 [GO:0008851]; GO:0016841; GO:0016840; GO:0016829; GO:0003824; GO:0003674 [GO:0009350]; GO:0140535; GO:1902494; GO:0032991; GO:0005575 [GO:0031419]; GO:0019842; GO:0046906; GO:1901363; GO:0036094; GO:0097159; GO:0005488; GO:0003674 [GO:0031471]; GO:0031469; GO:0043232; GO:0043228; GO:0043229; GO:0043226; GO:0005622; GO:0110165; GO:000557…		eutC	A0A4D8QP41; QEL93828.1	0	0	100	6.64	1e-17	9.62989e-17				200		12.56				558221	2.4397e+06	863382
TRUE	High	Master Protein	QEL91988.1	response regulator [Azospirillum brasilense]	0	36.667	50	8	23	8	266	29.1	4.94		52.25		8	signal transduction			Pf00072	[GO:0000160]; GO:0035556; GO:0007165; GO:0009987; GO:0050794; GO:0007154; GO:0023052; GO:0051716; GO:0008150; GO:0050789; GO:0050896; GO:0065007	56451562		A0A0P0FCN8; abf:AMK58_21565; QEL91988.1	0	0	1.393	0.48	0.987976	0.999932	16.89	21.1041	38	162	62.92	18.73	1.44418e+06	240748	215932	1.45525e+06	3.50033e+06	2.01331e+06
TRUE	High	Master Protein	QEL90928.1	2-dehydropantoate 2-reductase [Azospirillum brasilense]	0	68.141	56	12	80	12	307	32.1	7.3		215.64		12	other metabolic processes		other molecular function		[GO:0015940]; GO:0015939; GO:0042364; GO:0042398; GO:0043604; GO:0072330; GO:0006575; GO:0006767; GO:0032787; GO:0043603; GO:0009110; GO:1901566; GO:0044271; GO:0046394; GO:0044237; GO:1901564; GO:0006766; GO:0019752; GO:0006807; GO:0044249; GO:0044283; GO:1901576; GO:0034641; GO:0016053; GO:0008152; GO:0009987; GO:0071704; GO:0044281; GO:0043436; GO:0009058; GO:0006082; GO:0008150 [GO:0016491]; …	56450359		A0A9P1NN12; abs:AZOBR_180262; QEL90928.1	0	0	4.505	2.17	0.0774752	0.397814	32.32	23.3697	28.4	171.6	19.37	3.89	2.19613e+06	908453	557436	6.11887e+06	2.14976e+07	9.93062e+06
TRUE	High	Master Protein	QEL90002.1	homoserine dehydrogenase [Azospirillum brasilense]	0	131.908	76	23	201	23	435	45.8	6.3		474.34		23	other metabolic processes		other molecular function	Pf00742, Pf03447	[GO:0004412]; GO:0016616; GO:0016614; GO:0016491; GO:0003824; GO:0003674 [GO:0009086]; GO:0000097; GO:0006555; GO:0009067; GO:0000096; GO:0044272; GO:0046394; GO:1901566; GO:0009066; GO:0170034; GO:0170038; GO:0006790; GO:0019752; GO:1901564; GO:0044249; GO:0016053; GO:1901576; GO:0170033; GO:0170039; GO:0008652; GO:1901607; GO:0044237; GO:0043436; GO:0006807; GO:0071704; GO:0009058; GO:0006082; …	56448317		A0A0P0F5X4; abf:AMK58_06770; QEL90002.1	0	0	1.281	0.36	0.89245	0.993479	34.24	25.8446	93.4	106.6	5.5	1.07	4.3078e+07	2.03933e+07	1.45611e+07	2.59406e+07	9.02394e+07	3.98628e+07
TRUE	High	Master Protein	QEL94587.1	thiamine pyrophosphate-binding protein [Azospirillum brasilense]	0	65.401	43	12	42	12	556	59	5.86		91.64		12	other metabolic processes		other molecular function	Pf00205, Pf02775, Pf02776	[GO:0000287]; GO:0046872; GO:0043169; GO:0043167; GO:0036094; GO:0005488; GO:0003674 [GO:0003824]; GO:0003674 [GO:0030976]; GO:0019842; GO:0043168; GO:0043169; GO:0050997; GO:0097159; GO:1901363; GO:1901681; GO:0036094; GO:0043167; GO:0005488; GO:0003674 [GO:0044281]; GO:0008152; GO:0008150	56448714		A0A0P0F6C7; abf:AMK58_25575; QEL94587.1	0	0	1.343	0.43	0.967877	0.998759	25.5	21.7363	77.3	122.7	7	5.12	1.76293e+06	947529	761576	1.72698e+06	5.47957e+06	2.54611e+06
TRUE	High	Master Protein	QEL92377.1	site-specific DNA-methyltransferase [Azospirillum brasilense]	0	44.313	43	10	29	10	361	40.6	7.93		61.49		10	DNA metabolism;other metabolic processes		nucleic acid binding activity;other molecular function	Pf01555, Pf18755	[GO:0003677]; GO:0003676; GO:0097159; GO:0005488; GO:0003674 [GO:0008170]; GO:0008168; GO:0016741; GO:0016740; GO:0003824; GO:0003674 [GO:0009007]; GO:0008757; GO:0009008; GO:0032775; GO:0008168; GO:0140097; GO:0006306; GO:0016741; GO:0140640; GO:0006305; GO:0043414; GO:0016740; GO:0003824; GO:0006304; GO:0032259; GO:0043412; GO:0003674; GO:0006259; GO:0008152; GO:0043170; GO:0090304; GO:0008150;…	56451254		A0A0P0EYQ1; abf:AMK58_19360; QEL92377.1	0	0	0.355	-1.5	0.0696597	0.369606	78.97	21.3793	178.9	21.1	39.06	42.34	2.58024e+06	2.27487e+06	2.25936e+06	130814	1.15903e+06	452881
TRUE	High	Master Protein	QEL94656.1	hypothetical protein D9621_31645 [Azospirillum brasilense]	0	3.373	36	2	6	2	74	8	6.51		4.15		2						56448733		A0A0P0EWY9; A0A2S1XMX5; A0A839W7Z6; A0A9P1K1D9; aare:D3093_29100; abf:AMK58_25675; abs:AZOBR_p480056; azt:TSH58p_19745; QEL94656.1	0	0	0.781	-0.36	0.539297	0.936643	24.36	22.1351	114	86	22.24	12.82	2.74979e+06	2.07089e+06	1.53379e+06	1.39515e+06	6.32537e+06	2.53514e+06
TRUE	High	Master Protein	QEL92480.1	tRNA (cytidine(34)-2'-O)-methyltransferase [Azospirillum brasilense]	0	11.448	50	5	7	5	157	16.9	7.36		7.61		5	RNA metabolism OR transcription;other metabolic processes	other cell component	nucleic acid binding activity;other molecular function	Pf00588	[GO:0003723]; GO:0003676; GO:0097159; GO:0005488; GO:0003674 [GO:0005737]; GO:0110165; GO:0005622; GO:0005575 [GO:0008175]; GO:0008173; GO:0140101; GO:0008168; GO:0140098; GO:0016741; GO:0140640; GO:0016740; GO:0003824; GO:0003674 [GO:0008757]; GO:0008168; GO:0016741; GO:0016740; GO:0003824; GO:0003674 [GO:0030488]; GO:0001510; GO:0006400; GO:0009451; GO:0043414; GO:0008033; GO:0016070; GO:004341…	56452964	trmL	A0A0P0F1W2; abf:AMK58_15475; QEL92480.1	0	0	1.078	0.11	0.787587	0.983933	0	17.6091	102.4	97.6	79.44		333739		35248.3	91463.9
TRUE	High	Master Protein	QEL90978.1	TIGR01459 family HAD-type hydrolase [Azospirillum brasilense]	0	51.989	52	9	27	9	291	31.4	5.63		39.89		9			other molecular function	Pf13242, Pf13344	[GO:0016787]; GO:0003824; GO:0003674	56450308		A0A0P0F1Z5; abf:AMK58_03050; QEL90978.1	0	0	0.482	-1.05	0.169586	0.656509	40.66	21.583	152.7	47.3	9.66	48.62	5.23214e+06	2.0987e+06	1.82065e+06	1.04286e+06	2.85693e+06	520968
TRUE	High	Master Protein	QEL90805.1	prephenate dehydrogenase/arogenate dehydrogenase family protein [Azospirillum brasilense]	0	53.767	63	12	63	12	293	30.4	6.4		100.33		12	other metabolic processes		other molecular function	Pf03446, Pf14833	[GO:0016054]; GO:0006082; GO:0044248; GO:0044282; GO:1901575; GO:0044237; GO:0044281; GO:0071704; GO:0009056; GO:0008152; GO:0009987; GO:0008150 [GO:0016616]; GO:0016614; GO:0016491; GO:0003824; GO:0003674 [GO:0050661]; GO:0030554; GO:0017076; GO:0000166; GO:1901265; GO:1901363; GO:0097159; GO:0036094; GO:0005488; GO:0003674 [GO:0051287]; GO:0030554; GO:0017076; GO:0000166; GO:1901265; GO:1901363…	56450501		A0A0P0EGB5; abf:AMK58_04010; QEL90805.1	0	0	1.335	0.42	0.896128	0.993479	38.58	22.4059	91.5	108.5	10.36	11.32	3.49028e+06	2.04949e+06	1.34993e+06	2.01434e+06	8.87406e+06	3.5078e+06
TRUE	High	Master Protein	QEL94508.1	hypothetical protein D9621_30800 [Azospirillum brasilense]	0	29.551	76	6	30	6	125	13.7	4.97		65.25		6						56448941		A0A0P0F7M8; abf:AMK58_26715; QEL94508.1	0	0	1.602	0.68	0.706769	0.969039	18.17	22.3854	76.9	123.1	7.48	10.19	2.53347e+06	1.32933e+06	1.10738e+06	2.37393e+06	7.90887e+06	4.14918e+06
TRUE	High	Master Protein	QEL89515.1	FAA hydrolase family protein [Azospirillum brasilense]	0	3.05	8	2	6	2	293	32.1	5.67		3.57		2			other molecular function	Pf01557	[GO:0016787]; GO:0003824; GO:0003674	56452433		A0A0P0F7I2; abf:AMK58_11095; QEL89515.1	0	0	2.587	1.37	0.311069	0.854133	41.26	18.2498	69.8	130.2	22.29	30.4	104735	74941.3	61320.5	147163	870255	236765
TRUE	High	Master Protein	QEL88962.1	1-(5-phosphoribosyl)-5-[(5-phosphoribosylamino)methylideneamino]imidazole-4-carboxamide isomerase [Azospirillum brasilense]	0	75.92	70	14	127	14	254	26.7	4.91		231.38		14	other metabolic processes	other cell component	other molecular function	Pf00977	[GO:0000105]; GO:0006547; GO:0008652; GO:0019752; GO:1901564; GO:0046394; GO:1901566; GO:0043436; GO:0006807; GO:0071704; GO:0016053; GO:1901576; GO:0006082; GO:0008152; GO:0044249; GO:0044283; GO:0009058; GO:0044237; GO:0044281; GO:0008150; GO:0009987 [GO:0003949]; GO:0016861; GO:0016860; GO:0016853; GO:0003824; GO:0003674 [GO:0005737]; GO:0110165; GO:0005622; GO:0005575	56449789	hisA	A0A0P0EEI3; abf:AMK58_00495; QEL88962.1	0	0	1.034	0.05	0.886618	0.993479	63.55	25.0682	90.6	109.4	37.44	10.38	4.19955e+07	1.04419e+07	9.34718e+06	1.71635e+07	4.90726e+07	2.47371e+07
TRUE	High	Master Protein	QEL88981.1	hypothetical protein D9621_01850 [Azospirillum brasilense]	0	11.056	34	2	10	2	83	9.5	4.88		14.08		2				Pf20099		56449766		A0A060DPL3; A0A560C577; A0A839VWK6; A0A9P1JNA1; aare:D3093_09910; abf:AMK58_00380; abq:ABAZ39_14080; abs:AZOBR_10398; QEL88981.1	0	0	3.354	1.75	0.210779	0.73924	41.72	20.6277	35.1	164.9	50.2	27.15	475876	180898	56196.3	611799	3.7613e+06	1.43921e+06
TRUE	High	Master Protein	QEL92927.1	regulator of nucleoside diphosphate kinase [Azospirillum brasilense]	0	15.423	52	4	17	4	130	14.7	5.63		21.86		4	other metabolic processes;other biological processes		nucleic acid binding activity;kinase activity	Pf01272	[GO:0003677]; GO:0003676; GO:0097159; GO:0005488; GO:0003674 [GO:0016301]; GO:0016772; GO:0016740; GO:0003824; GO:0003674 [GO:0016310]; GO:0006796; GO:0006793; GO:0044237; GO:0008152; GO:0009987; GO:0008150 [GO:0032784]; GO:0006355; GO:0010468; GO:2001141; GO:0010556; GO:0051252; GO:0031326; GO:0060255; GO:0019219; GO:0009889; GO:0031323; GO:0019222; GO:0051171; GO:0080090; GO:0050794; GO:0050789…	56450592		A0A0P0EH04; abf:AMK58_22820; QEL92927.1	0	0	1.668	0.74	0.7728	0.982244	39.66	20.5668	67.8	132.2	68.94	35.73	194997	331643	415696	377320	2531877	1.22151e+06
TRUE	High	Master Protein	QEL88969.1	transcription termination factor Rho [Azospirillum brasilense]	0	55.601	51	17	41	17	418	46.8	6.48		37.81		17	RNA metabolism OR transcription;other metabolic processes	cytosol	nucleic acid binding activity;other molecular function	Pf00006, Pf07497, Pf07498	[GO:0003723]; GO:0003676; GO:0097159; GO:0005488; GO:0003674 [GO:0004386]; GO:0140640; GO:0140657; GO:0003824; GO:0003674 [GO:0005524]; GO:0032559; GO:0035639; GO:0030554; GO:0032555; GO:0043168; GO:1901265; GO:1901363; GO:0017076; GO:0032553; GO:0043167; GO:0097159; GO:0036094; GO:0000166; GO:0097367; GO:0005488; GO:0003674 [GO:0005829]; GO:0110165; GO:0005737; GO:0005575; GO:0005622 [GO:0006353…	56449780	rho	A0A060DJX8; A0A560CHF0; A0A9P1JN78; aare:D3093_09850; abf:AMK58_00450; abq:ABAZ39_14140; abs:AZOBR_10382; QEL88969.1	0	0	1.814	0.86	0.557912	0.943101	59.67	23.6035	63.2	136.8	33.75	25.57	3.38106e+06	2.69766e+06	2.60242e+06	4.03537e+06	2.28526e+07	1.00481e+07
TRUE	High	Master Protein	QEL92431.1	DUF1127 domain-containing protein [Azospirillum brasilense]	0	7.286	49	2	2	2	80	8.8	8.84		5.15		2				Pf06568				A0A4D8QND0; QEL92431.1	0	0
TRUE	High	Master Protein	QEL91207.1	BolA family transcriptional regulator [Azospirillum brasilense]	0	34.305	78	5	50	5	79	8.3	5.73		122.01		5				Pf01722		56452362		A0A0P0EZ06; abf:AMK58_11450; QEL91207.1	0	0	1.13	0.18	0.977884	0.999932	17.35	24.9038	96.5	103.5	3.77	4	2.34242e+07	1.07035e+07	8.85569e+06	1.39339e+07	45206467	2.06876e+07
TRUE	High	Master Protein	QEL89317.1	hypothetical protein D9621_03720 [Azospirillum brasilense]	0	25.533	62	6	40	6	76	8.3	9.17		65.41		6						56452216		A0A060DJ66; A0A560CNL5; A0A839VRE4; A0A9P1JP36; aare:D3093_07515; abf:AMK58_12160; abq:ABAZ39_01680; abs:AZOBR_40202; QEL89317.1	0	0	0.217	-2.2	0.0180301	0.126071	39.2	21.8594	168.8	31.2	10.09	17.26	5.2447e+06	3.00715e+06	1.94762e+06	448441	2.21896e+06	797679
TRUE	High	Master Protein	QEL92410.1	prephenate/arogenate dehydrogenase family protein [Azospirillum brasilense]	0	45.433	75	13	46	13	297	32	5.9		63.45		13	other metabolic processes		other molecular function	Pf02153, Pf20463	[GO:0004665]; GO:0016628; GO:0016627; GO:0016491; GO:0003824; GO:0003674 [GO:0006571]; GO:0006570; GO:0009095; GO:1901607; GO:0009072; GO:1901605; GO:0009073; GO:0046394; GO:1901566; GO:0006520; GO:0006725; GO:0019752; GO:1901360; GO:1901564; GO:0019438; GO:1901362; GO:0016053; GO:1901576; GO:0044238; GO:0071704; GO:0044237; GO:0043436; GO:0006807; GO:0044249; GO:0006082; GO:0044283; GO:0009058; …			A0A4D8QPX2; QEL92410.1	0	0	0.619	-0.69	0.418568	0.894337	43.03	24.7558	104.6	95.4	47.04	33.84	9.37664e+06	1.17299e+07	1.0222e+07	6.2878e+06	4.43352e+07	1.81072e+07
TRUE	High	Master Protein	QEL91685.1	hybrid sensor histidine kinase/response regulator [Azospirillum brasilense]	0	71.92	60	15	55	15	415	45.6	6.33		122.59		15	protein metabolism;other metabolic processes;signal transduction		kinase activity	Pf00072, Pf00512, Pf02518	[GO:0000155]; GO:0004673; GO:0140299; GO:0000160; GO:0004672; GO:0016775; GO:0018106; GO:0003674; GO:0035556; GO:0016301; GO:0016773; GO:0140096; GO:0016772; GO:0006468; GO:0018202; GO:0007165; GO:0003824; GO:0016740; GO:0016310; GO:0036211; GO:0018193; GO:0009987; GO:0050794; GO:0007154; GO:0023052; GO:0051716; GO:0006796; GO:0019538; GO:0043412; GO:0008150; GO:0050789; GO:0050896; GO:0006793; G…	56453041		A0A0P0EX09; abf:AMK58_15850; QEL91685.1	0	0	4.2	2.07	0.12676	0.558653	79.11	21.6386	17.6	182.4	46.14	27.36	709456		135640	2.8457e+06	1.20627e+07	2.95457e+06
TRUE	High	Master Protein	QEL93871.1	ABC transporter substrate-binding protein (plasmid) [Azospirillum brasilense]	0	33.07	40	9	41	9	360	39.6	8.54		57.62		9		other membranes;other cell component		Pf13416	[GO:0016020]; GO:0110165; GO:0005575 [GO:0042597]; GO:0110165; GO:0005575	56447609		A0A4D8QVH4; QEL93871.1	0	0	1.352	0.44	0.837618	0.988266	22.22	24.5979	89.8	110.2	47.02	24.75	6.14197e+06	7.22252e+06	6.72698e+06	7.41782e+06	3.46793e+07	1.86654e+07
TRUE	High	Master Protein	QEL90095.1	SDR family NAD(P)-dependent oxidoreductase [Azospirillum brasilense]	0	55.653	66	12	66	12	236	25.3	7.44		114.75		12			other molecular function	Pf00106	[GO:0016491]; GO:0003824; GO:0003674	56448207		A0A0P0F3S9; abf:AMK58_07305; QEL90095.1	0	0	0.477	-1.07	0.252294	0.806963	30.24	23.1904	135.8	64.2	7.14	5.85	1.13606e+07	5.49985e+06	4.8121e+06	2.91845e+06	1.0559e+07	4.07247e+06
TRUE	High	Master Protein	QEL89267.1	YihA family ribosome biogenesis GTP-binding protein [Azospirillum brasilense]	0	13.383	22	3	10	3	220	24.1	9.17		14.18		3	cell cycle OR cell proliferation;cell organization and biogenesis		other molecular function	Pf01926	[GO:0000917]; GO:0090529; GO:0022607; GO:0032506; GO:0016043; GO:0044085; GO:0022402; GO:0000910; GO:0071840; GO:0009987; GO:0007049; GO:0051301; GO:0008150 [GO:0005525]; GO:0032561; GO:0035639; GO:0019001; GO:0032555; GO:0043168; GO:1901265; GO:1901363; GO:0017076; GO:0032553; GO:0043167; GO:0097159; GO:0036094; GO:0000166; GO:0097367; GO:0005488; GO:0003674 [GO:0046872]; GO:0043169; GO:0043167;…	56452161	engB	A0A0P0EPD7; A0A839VNB0; abf:AMK58_12430; QEL89267.1	0	0	0.295	-1.76	0.0306919	0.193595	27.7	19.1769	167.2	32.8	4.04		1.05783e+06	480122	398497	112570
TRUE	High	Master Protein	QEL90923.1	2OG-Fe(II) oxygenase [Azospirillum brasilense]	0	8.771	29	5	12	5	214	24.5	8.21		14.06		5				Pf13640		56450364		A0A0P0EAM1; abf:AMK58_03340; QEL90923.1	0	0	1.473	0.56	0.88544	0.993479	17.56	19.0126	80.9	119.1	22.98	4.07	282704	153972	163054	261527	887653	365825
TRUE	High	Master Protein	QEL92926.1	Glu/Leu/Phe/Val dehydrogenase [Azospirillum brasilense]	0	153.662	80	28	371	28	419	45.7	6.55		844.93		28	other metabolic processes		other molecular function	Pf00208, Pf02812	[GO:0000166]; GO:1901265; GO:1901363; GO:0097159; GO:0036094; GO:0005488; GO:0003674 [GO:0004353]; GO:0016639; GO:0016638; GO:0016491; GO:0003824; GO:0003674 [GO:0006520]; GO:0044238; GO:0071704; GO:0008152; GO:0008150	56450593		A0A0N7I8V4; abf:AMK58_22825; QEL92926.1	0	0	1.352	0.44	0.837519	0.988266	48.86	26.6389	85.2	114.8	23.4	5.61	9.64717e+07	3.055e+07	2.61637e+07	5.44349e+07	1.78383e+08	7.39471e+07
TRUE	High	Master Protein	QEL90844.1	DNA-binding response regulator [Azospirillum brasilense]	0	12.72	17	3	3	3	229	24.8	7.5		6.94		3	signal transduction;other biological processes		nucleic acid binding activity	Pf00072, Pf00196	[GO:0000160]; GO:0035556; GO:0007165; GO:0009987; GO:0050794; GO:0007154; GO:0023052; GO:0051716; GO:0008150; GO:0050789; GO:0050896; GO:0065007 [GO:0003677]; GO:0003676; GO:0097159; GO:0005488; GO:0003674 [GO:0006355]; GO:0010468; GO:2001141; GO:0010556; GO:0051252; GO:0031326; GO:0060255; GO:0019219; GO:0009889; GO:0031323; GO:0019222; GO:0051171; GO:0080090; GO:0050794; GO:0050789; GO:0065007;…	56450458		A0A0P0F4P7; aare:D3093_06540; abf:AMK58_03800; QEL90844.1	0	0	1.874	0.91	0.656854	0.958119	63.05	20.1458	58.4	141.6	4.02	106.17	238258	107090	85807.6	1.15855e+06	1.05301e+06	174187
TRUE	High	Master Protein	QEL90839.1	TerB family tellurite resistance protein [Azospirillum brasilense]	0	7.339	17	2	7	2	153	17.4	5.07		8.55		2				Pf05099		56450463		A0A0N7I7I9; A0A2S1XJG1; A0A9P1JSS6; abf:AMK58_03825; abs:AZOBR_180122; azt:TSH58p_14215; QEL90839.1	0	0	1.534	0.62	0.838978	0.988266	41.81	19.2051	90.1	109.9	22.19	10.91	269016	201731	150669	316277	916480	402639
TRUE	High	Master Protein	QEL89911.1	30S ribosomal protein S2 [Azospirillum brasilense]	0	51.514	50	11	109	11	264	28.7	5.4		162.91		11	protein metabolism;other metabolic processes	translational apparatus	other molecular function	Pf00318	[GO:0003735]; GO:0005198; GO:0003674 [GO:0006412]; GO:0009059; GO:0019538; GO:0043043; GO:0010467; GO:0043170; GO:0044249; GO:1901576; GO:0044238; GO:1901564; GO:0006518; GO:0043604; GO:1901566; GO:0071704; GO:0009058; GO:0044237; GO:0008152; GO:0006807; GO:0043603; GO:0044271; GO:0009987; GO:0008150; GO:0034641 [GO:0015935]; GO:0044391; GO:1990904; GO:0005840; GO:0032991; GO:0043232; GO:0005575;…	56448420	rpsB	A0A0P0F3E5; A0A2S1XF22; abf:AMK58_06255; azt:TSH58p_05770; QEL89911.1	0	0	0.95	-0.07	0.800125	0.983933	57.58	25.213	114.1	85.9	34.32	28.38	1.7694e+07	1.71026e+07	1.32166e+07	9.09758e+06	5.75557e+07	2.17895e+07
TRUE	High	Master Protein	QEL90861.1	CREA protein [Azospirillum brasilense]	0	16.791	32	4	13	4	177	19.6	9.07		17.83		4				Pf05981		56450435		A0A0N7I7I6; A0A9P1JSN8; abf:AMK58_03685; abs:AZOBR_180162; QEL90861.1	0	0	1.486	0.57	0.89997	0.993479	9.95	20.1519	67.9	132.1	21.25	49.74	625243	271566	152614	327286	3.30067e+06	893459
TRUE	High	Master Protein	QEL92394.1	MBL fold metallo-hydrolase [Azospirillum brasilense]	0	46.867	40	9	40	8	334	35.3	6.18		60.3		9			other molecular function	Pf00753	[GO:0016787]; GO:0003824; GO:0003674	56451236		A0A0P0FD45; abf:AMK58_19270; QEL92394.1	0	0	2.645	1.4	0.282366	0.839073	32.82	22.9274	57.3	142.7	13.9	4.97	3.06867e+06	1.43589e+06	882732	3.98434e+06	1.38232e+07	6.54112e+06
TRUE	High	Master Protein	QEL90457.1	homospermidine synthase [Azospirillum brasilense]	0	188.215	88	30	641	30	472	52.2	5.97		1547.22		30			other molecular function	Pf03435, Pf16653	[GO:0016491]; GO:0003824; GO:0003674	56452014		A0A0N7I7T5; abf:AMK58_08100; QEL90457.1	0	0	0.573	-0.8	0.36426	0.864639	36.34	27.1617	132.9	67.1	7.13	5.18	1.75033e+08	7.99261e+07	5.71e+07	4.50609e+07	1.46726e+08	7.0207e+07
TRUE	High	Master Protein	QEL92101.1	methylmalonyl Co-A mutase-associated GTPase MeaB [Azospirillum brasilense]	0	36.898	40	11	52	11	334	35.3	8.09		65.6		11			other molecular function	Pf03308	[GO:0003924]; GO:0017111; GO:0016462; GO:0016818; GO:0016817; GO:0016787; GO:0003824; GO:0003674 [GO:0005525]; GO:0032561; GO:0035639; GO:0019001; GO:0032555; GO:0043168; GO:1901265; GO:1901363; GO:0017076; GO:0032553; GO:0043167; GO:0097159; GO:0036094; GO:0000166; GO:0097367; GO:0005488; GO:0003674	56449241	meaB	A0A0P0F3P8; abf:AMK58_20945; QEL92101.1	0	0	1.811	0.86	0.62067	0.949622	39.33	22.1103	61.6	138.4	27.84	4.04	3.00884e+06	943077	709965	2.40493e+06	7.8051e+06	3.58446e+06
TRUE	High	Master Protein	QEL90678.1	50S ribosomal protein L3 [Azospirillum brasilense]	0	54.494	61	13	126	13	236	25.1	9.8		236.4		13	protein metabolism;other metabolic processes	translational apparatus;other cell component	nucleic acid binding activity;other molecular function	Pf00297	[GO:0003735]; GO:0005198; GO:0003674 [GO:0005840]; GO:0043232; GO:0043228; GO:0043229; GO:0043226; GO:0005622; GO:0110165; GO:0005575 [GO:0006412]; GO:0009059; GO:0019538; GO:0043043; GO:0010467; GO:0043170; GO:0044249; GO:1901576; GO:0044238; GO:1901564; GO:0006518; GO:0043604; GO:1901566; GO:0071704; GO:0009058; GO:0044237; GO:0008152; GO:0006807; GO:0043603; GO:0044271; GO:0009987; GO:0008150;…	56452575	rplC	A0A060DAI9; A0A2K1FSU3; A0A9W7U0T1; aare:D3093_05590; abf:AMK58_10385; abq:ABAZ39_03630; QEL90678.1	0	0	0.721	-0.47	0.541173	0.938048	76.46	26.0571	113	87	82.64	55.76	2.31834e+06	3.24629e+07	2.7501e+07	7.59943e+06	9.99655e+07	4.2318e+07
TRUE	High	Master Protein	QEL90340.1	alkylphosphonate utilization protein [Azospirillum brasilense]	0	15.226	34	3	17	3	118	12.3	5.86		34.2		3				Pf03831, Pf08274		56451882		A0A0P0EF90; abf:AMK58_08750; QEL90340.1	0	0	0.698	-0.52	0.346959	0.856858	40.16	21.0029	127.2	72.8	9.8	5.99	1.78265e+06	1.05625e+06	762285	629825	2.16138e+06	1.04507e+06
TRUE	High	Master Protein	QEL89235.1	FAD-dependent oxidoreductase [Azospirillum brasilense]	0	32.307	35	7	25	7	370	39.3	5.78		39.28		7			other molecular function	Pf01266	[GO:0016491]; GO:0003824; GO:0003674 [GO:0050660]; GO:0000166; GO:0043168; GO:1901265; GO:1901363; GO:0043167; GO:0097159; GO:0036094; GO:0005488; GO:0003674	56452126		A0A0P0EBG7; abf:AMK58_12590; QEL89235.1	0	0	2.329	1.22	0.457311	0.917269	50.95	21.358	33.9	166.1	16.98	11.57	588221	280771	160581	1.27034e+06	5.37889e+06	2.40695e+06
TRUE	High	Master Protein	QEL93342.1	methyltransferase [Azospirillum brasilense]	0	25.662	68	6	24	6	197	21.3	5.31		49.99		6	other metabolic processes		other molecular function	Pf13578	[GO:0008171]; GO:0008168; GO:0016741; GO:0016740; GO:0003824; GO:0003674 [GO:0008757]; GO:0008168; GO:0016741; GO:0016740; GO:0003824; GO:0003674 [GO:0032259]; GO:0008152; GO:0008150	56450804		A0A0P0EKP3; abf:AMK58_23890; QEL93342.1	0	0	1.932	0.95	0.615524	0.949622	65.01	21.5455	68.3	131.7	29.64	9.27	1.3211e+06	959347	427934	1.26179e+06	5.32907e+06	2.10156e+06
TRUE	High	Master Protein	QEL89015.1	FAA hydrolase family protein [Azospirillum brasilense]	0	42.125	49	9	63	9	227	24.1	5.43		123.19		9								QEL89015.1	0	0	2.026	1.02	0.465999	0.919199	40.21	23.7903	72.3	127.7	22.91	15.6	8.98311e+06	2.76958e+06	2.64613e+06	6.74528e+06	1.97985e+07	1.17377e+07
TRUE	High	Master Protein	QEL90689.1	50S ribosomal protein L11 [Azospirillum brasilense]	0	36.116	54	8	84	8	144	15.2	9.7		160.88		8	protein metabolism;other metabolic processes	translational apparatus;other cell component	nucleic acid binding activity;other molecular function	Pf00298, Pf03946	[GO:0003735]; GO:0005198; GO:0003674 [GO:0005840]; GO:0043232; GO:0043228; GO:0043229; GO:0043226; GO:0005622; GO:0110165; GO:0005575 [GO:0006412]; GO:0009059; GO:0019538; GO:0043043; GO:0010467; GO:0043170; GO:0044249; GO:1901576; GO:0044238; GO:1901564; GO:0006518; GO:0043604; GO:1901566; GO:0071704; GO:0009058; GO:0044237; GO:0008152; GO:0006807; GO:0043603; GO:0044271; GO:0009987; GO:0008150;…	56452563	rplK	A0A060DK78; A0A2S1XJR5; A0A6L3B795; A0A839W0T5; A0A9P1JSC1; aare:D3093_05650; abf:AMK58_10445; abq:ABAZ39_03570; abs:AZOBR_160012; azt:TSH58p_15105; QEL90689.1	0	0	0.846	-0.24	0.687452	0.967926	80.98	24.6594	111.4	88.6	58.52	37.69	6.44473e+06	1.19937e+07	1.0369e+07	5.03323e+06	3.87084e+07	1.61299e+07
TRUE	High	Master Protein	QEL89963.1	hypothetical protein D9621_07350 [Azospirillum brasilense]	0	113.992	58	21	132	21	470	51.5	4.77		301.49		21						56448362		A0A0P0ESH3; abf:AMK58_06545; QEL89963.1	0	0	2.124	1.09	0.429107	0.906027	59.89	24.595	55.7	144.3	44.45	14.8	1.87909e+07	4.70724e+06	3.32406e+06	1.3843e+07	3.67903e+07	2.06339e+07
TRUE	High	Master Protein	QEL90901.1	DUF779 domain-containing protein [Azospirillum brasilense]	0	13.726	22	3	12	3	127	13.8	5.22		18.44		3				Pf05610		56450389		A0A0N7I7I1; abf:AMK58_03460; QEL90901.1	0	0	7.469	2.9	0.0195184	0.134638	18.32	20.9333	14.9	185.1	60.82	4.04	285824	55470.6		1.2216e+06	4.02063e+06	1.87655e+06
TRUE	High	Master Protein	QEL91217.1	septum site-determining protein MinC [Azospirillum brasilense]	0	45.561	60	13	64	13	250	26.6	5.91		101.55		13	cell cycle OR cell proliferation;cell organization and biogenesis;other biological processes			Pf03775, Pf05209	[GO:0000902]; GO:0009653; GO:0032502; GO:0048856; GO:0008150 [GO:0000917]; GO:0090529; GO:0022607; GO:0032506; GO:0016043; GO:0044085; GO:0022402; GO:0000910; GO:0071840; GO:0009987; GO:0007049; GO:0051301; GO:0008150 [GO:0051302]; GO:0050794; GO:0050789; GO:0065007; GO:0008150 [GO:1901891]; GO:0032954; GO:0044087; GO:0051128; GO:0010564; GO:0050794; GO:0051726; GO:0050789; GO:0065007; GO:0008150		minC	A0A0N7I872; abf:AMK58_04415; QEL91217.1	0	0	1.319	0.4	0.862508	0.990872	35.33	23.0457	83	117	31.44	2.75	8.48727e+06	2.34787e+06	2.04472e+06	4.02196e+06	1.49028e+07	6.31051e+06
TRUE	High	Master Protein	QEL89000.1	MBL fold metallo-hydrolase [Azospirillum brasilense]	0	35.298	51	8	27	8	291	31.7	5.78		48.18		8			other molecular function	Pf12706	[GO:0016787]; GO:0003824; GO:0003674	56449743		A0A0P0E8W1; abf:AMK58_00265; QEL89000.1	0	0	1.459	0.55	0.927481	0.994694	37.47	20.7975	73.5	126.5	52.37	17.21	1.82233e+06	268657	480836	1.22887e+06	4.18925e+06	1.34164e+06
TRUE	High	Master Protein	QEL93145.1	transketolase [Azospirillum brasilense]	0	20.033	12	6	9	6	802	88.2	6.73		10.96		6	other metabolic processes		other molecular function	Pf00456, Pf02779	[GO:0004739]; GO:0004738; GO:0016624; GO:0016903; GO:0016491; GO:0003824; GO:0003674 [GO:0006096]; GO:0006090; GO:0006091; GO:0016052; GO:0019364; GO:0046032; GO:0046034; GO:0046496; GO:0032787; GO:0044237; GO:0005975; GO:1901575; GO:0009166; GO:0019362; GO:0072526; GO:0009154; GO:0009181; GO:0046031; GO:0009150; GO:0009205; GO:0019752; GO:0008152; GO:0009987; GO:0044238; GO:0071704; GO:0009056; …	56450913		A0A0P0EHT9; abf:AMK58_24415; QEL93145.1	0	0	0.492	-1.02	0.152865	0.616207	0	19.1257	82.9	117.1		10.82	206447				514879	259584
TRUE	High	Master Protein	QEL88986.1	ParA family protein [Azospirillum brasilense]	0	27.065	30	6	19	6	268	29	6.7		36.7		6				Pf13614		56449761		A0A0P0EJC3; abf:AMK58_00355; QEL88986.1	0	0	0.434	-1.2	0.106261	0.497478	82.85	20.1689	146.5	53.5	24.51	39.64	1.69766e+06	728318	386040	158123	1.31374e+06	450533
TRUE	High	Master Protein	QEL94744.1	dTDP-4-dehydrorhamnose 3,5-epimerase (plasmid) [Azospirillum brasilense]	0	53.4	68	7	52	7	187	20.5	6.33		153.48		7	other metabolic processes		other molecular function	Pf00908	[GO:0008652]; GO:0046394; GO:1901566; GO:0016053; GO:0019752; GO:1901564; GO:1901576; GO:0006082; GO:0044249; GO:0044283; GO:0043436; GO:0006807; GO:0071704; GO:0009058; GO:0044237; GO:0044281; GO:0008152; GO:0009987; GO:0008150 [GO:0008830]; GO:0016857; GO:0016854; GO:0016853; GO:0003824; GO:0003674 [GO:0019305]; GO:0009226; GO:0046383; GO:0009225; GO:0034654; GO:1901137; GO:0055086; GO:1901135;…	56449524	rmbC	abf:AMK58_28920; Q9AFG3; QEL94744.1	0	0	0.959	-0.06	0.810137	0.983933	45.47	22.828	106.7	93.3	26.56	5.52	9.77472e+06	2.96368e+06	2.49521e+06	3.14943e+06	1.1574e+07	4.4822e+06
TRUE	High	Master Protein	QEL92074.1	complex I NDUFA9 subunit family protein [Azospirillum brasilense]	0	120.747	76	19	155	19	329	34.8	10.02		336.14		19				Pf01370		56449272		A0A0P0FCG7; abf:AMK58_21100; QEL92074.1	0	0	0.879	-0.19	0.723603	0.969039	35.45	25.7011	105.7	94.3	29.76	8.27	6.55209e+07	1.84511e+07	1.64124e+07	2.0367e+07	7.41135e+07	3.60986e+07
TRUE	High	Master Protein	QEL91310.1	DNA-binding response regulator [Azospirillum brasilense]	0	16.863	23	5	16	5	220	23.4	6.54		26.56		5	signal transduction;other biological processes		nucleic acid binding activity	Pf00072, Pf00196	[GO:0000160]; GO:0035556; GO:0007165; GO:0009987; GO:0050794; GO:0007154; GO:0023052; GO:0051716; GO:0008150; GO:0050789; GO:0050896; GO:0065007 [GO:0003677]; GO:0003676; GO:0097159; GO:0005488; GO:0003674 [GO:0006355]; GO:0010468; GO:2001141; GO:0010556; GO:0051252; GO:0031326; GO:0060255; GO:0019219; GO:0009889; GO:0031323; GO:0019222; GO:0051171; GO:0080090; GO:0050794; GO:0050789; GO:0065007;…	56450457		A0A0P0F060; abf:AMK58_03795; QEL91310.1	0	0	6.364	2.67	0.0287986	0.183795	48.02	20.2641	16.3	183.7	57.17	27.18	145008	36645.4	95909.1	1.16328e+06	3.12305e+06	1.01752e+06
TRUE	High	Master Protein	QEL90472.1	fumarate hydratase [Azospirillum brasilense]	0	211.483	77	33	312	33	544	59.2	6.2		624.34		33	other metabolic processes		other molecular function	Pf05681, Pf05683	[GO:0004333]; GO:0016836; GO:0016835; GO:0016829; GO:0003824; GO:0003674 [GO:0006091]; GO:0044237; GO:0008152; GO:0009987; GO:0008150 [GO:0046872]; GO:0043169; GO:0043167; GO:0036094; GO:0005488; GO:0003674 [GO:0051539]; GO:0051536; GO:0051540; GO:0036094; GO:0005488; GO:0003674	56452032		A0A0P0EI27; abf:AMK58_08010; QEL90472.1	0	0	0.556	-0.85	0.344024	0.856592	34.77	26.1696	135.1	64.9	6.32	11.01	9.5141e+07	4.16406e+07	3.21295e+07	2.68227e+07	7.81081e+07	3.38414e+07
TRUE	High	Master Protein	QEL91174.1	hypothetical protein D9621_02000 [Azospirillum brasilense]	0	9.977	15	2	6	2	270	28.5	6.8		9.78		2	other metabolic processes				[GO:0005975]; GO:0044238; GO:0071704; GO:0008152; GO:0008150			A0A4D8QL85; QEL91174.1	0	0	100	6.64	1e-17	9.62989e-17				200		35.95				94678.7	421701	84652.6
TRUE	High	Master Protein	QEL90977.1	glycosyltransferase [Azospirillum brasilense]	0	47.04	54	15	30	15	413	44.9	9.16		34.79		15			other molecular function	Pf00534, Pf13439	[GO:0016757]; GO:0016740; GO:0003824; GO:0003674	56450309		A0A0P0EVR9; abf:AMK58_03055; QEL90977.1	0	0	0.717	-0.48	0.38454	0.878825	32.08	21.1968	127.4	72.6	7.97	6.38	2.91026e+06	1.20812e+06	1.01322e+06	833423	3.13851e+06	1.19555e+06
TRUE	High	Master Protein	QEL90493.1	inositol monophosphatase [Azospirillum brasilense]	0	32.288	50	8	22	8	284	30.2	7.28		23.79		8	other metabolic processes		other molecular function	Pf00459	[GO:0008934]; GO:0052834; GO:0052745; GO:0016791; GO:0042578; GO:0016788; GO:0016787; GO:0003824; GO:0003674 [GO:0046854]; GO:0006661; GO:0046474; GO:0046488; GO:0006650; GO:0008654; GO:0045017; GO:0006644; GO:0046486; GO:0008610; GO:0090407; GO:0044249; GO:0006796; GO:0019637; GO:0044255; GO:0006629; GO:1901576; GO:0009058; GO:0044237; GO:0006793; GO:0071704; GO:0044238; GO:0008152; GO:0009987; …	56449415		A0A0P0F8G7; abf:AMK58_09375; QEL90493.1	0	0	0.761	-0.39	0.409453	0.889238	52.58	20.9722	123.8	76.2	75.37	79.04	247856	1.0249e+06	990601	114835	4.02179e+06	1.06658e+06
TRUE	High	Master Protein	QEL94286.1	acetyl-CoA C-acetyltransferase [Azospirillum brasilense]	0	233.774	90	31	630	31	391	40.5	6.89		1740.31		31			other molecular function	Pf00108, Pf02803	[GO:0016747]; GO:0016746; GO:0016740; GO:0003824; GO:0003674	56453430		A0A0P0EXK5; abf:AMK58_26795; QEL94286.1	0	0	1.732	0.79	0.599107	0.948992	36.38	28.2967	80	120	10.29	10.58	2.26358e+08	9.57665e+07	7.00161e+07	1.87471e+08	5.62564e+08	2.33963e+08
TRUE	High	Master Protein	QEL88838.1	transcriptional repressor [Azospirillum brasilense]	0	9.856	30	4	16	4	144	16.7	5.78		10.07		4	other biological processes	other cell component	nucleic acid binding activity;other molecular function	Pf01475	[GO:0003677]; GO:0003676; GO:0097159; GO:0005488; GO:0003674 [GO:0003700]; GO:0140110; GO:0006355; GO:0003674; GO:0010468; GO:2001141; GO:0010556; GO:0051252; GO:0031326; GO:0060255; GO:0019219; GO:0009889; GO:0031323; GO:0019222; GO:0051171; GO:0080090; GO:0050794; GO:0050789; GO:0065007; GO:0008150 [GO:0005737]; GO:0110165; GO:0005622; GO:0005575 [GO:0046872]; GO:0043169; GO:0043167; GO:0036094…	56449921	fur	A0A0P0F3J0; A0A2S1XI63; abf:AMK58_01155; azt:TSH58p_11800; QEL88838.1	0	0	0.602	-0.73	0.249941	0.80297	28.66	20.5402	124.1	75.9	28.55	9.97	1.06833e+06	749034	726618	454714	1.9489e+06	775729
TRUE	High	Master Protein	QEL94351.1	aldehyde dehydrogenase family protein [Azospirillum brasilense]	0	103.791	58	19	161	19	479	50.9	5.53		311.17		19			other molecular function	Pf00171	[GO:0016620]; GO:0016903; GO:0016491; GO:0003824; GO:0003674	56453503		A0A0P0EXT6; abf:AMK58_27160; QEL94351.1	0	0	0.716	-0.48	0.53603	0.934495	39.94	25.2383	120.2	79.8	4.21	12.13	3.62768e+07	1.91803e+07	1.40377e+07	1.60698e+07	4.50772e+07	2.03996e+07
TRUE	High	Master Protein	QEL92555.1	type VI secretion system contractile sheath large subunit [Azospirillum brasilense]	0	164.718	78	29	143	29	489	54.7	5.31		310.76		29				Pf05943, Pf18945		56451148	tssC	A0A0P0EYH3; A0A9P1JWL7; abf:AMK58_18835; abs:AZOBR_p1140132; QEL92555.1	0	0	13.643	3.77	0.00136347	0.0116758	130.86	25.827	2.2	197.8	20.73	11.17	738294	244873	279233	3.62826e+07	1.09531e+08	5.92455e+07
TRUE	High	Master Protein	QEL89570.1	HAMP domain-containing protein [Azospirillum brasilense]	0	18.703	20	8	14	8	691	73.8	5.48		9.16		8	protein metabolism;other metabolic processes;signal transduction	other membranes	kinase activity	Pf00512, Pf00672, Pf02518	[GO:0000155]; GO:0004673; GO:0140299; GO:0000160; GO:0004672; GO:0016775; GO:0018106; GO:0003674; GO:0035556; GO:0016301; GO:0016773; GO:0140096; GO:0016772; GO:0006468; GO:0018202; GO:0007165; GO:0003824; GO:0016740; GO:0016310; GO:0036211; GO:0018193; GO:0009987; GO:0050794; GO:0007154; GO:0023052; GO:0051716; GO:0006796; GO:0019538; GO:0043412; GO:0008150; GO:0050789; GO:0050896; GO:0006793; G…	56450570		A0A0P0F6B8; abf:AMK58_04360; QEL89570.1	0	0	1.794	0.84	0.667303	0.963106	81.37	18.9377	46.7	153.3	48.86	20.03	159695	86342.8	137857	361280	1.11055e+06	364263
TRUE	High	Master Protein	QEL89411.1	alpha/beta hydrolase [Azospirillum brasilense]	0	25.734	37	8	33	8	271	29.4	6.06		46.2		8			other molecular function	Pf07859	[GO:0016787]; GO:0003824; GO:0003674			A0A4D8QE69; QEL89411.1	0	0	1.53	0.61	0.875187	0.993479	68.41	20.7931	81.3	118.7	36.9	21.43	1.52296e+06	575137	260392	1.23261e+06	3.28371e+06	1.24188e+06
TRUE	High	Master Protein	QEL91355.1	bifunctional 2-C-methyl-D-erythritol 4-phosphate cytidylyltransferase/2-C-methyl-D-erythritol 2,4-cyclodiphosphate synthase [Azospirillum brasilense]	0	23.087	26	9	23	9	384	40.3	6.48		32.63		9	other metabolic processes		other molecular function	Pf01128, Pf02542	[GO:0008685]; GO:0016849; GO:0016829; GO:0003824; GO:0003674 [GO:0016114]; GO:0006721; GO:0008299; GO:0006720; GO:0008610; GO:0044249; GO:0044255; GO:0006629; GO:1901576; GO:0009058; GO:0044237; GO:0044238; GO:0071704; GO:0008152; GO:0009987; GO:0008150 [GO:0019288]; GO:0009240; GO:0019682; GO:0008654; GO:0046490; GO:0008299; GO:0006081; GO:0006796; GO:0019637; GO:1901135; GO:0006644; GO:0008610;…	56453397	ispDF	A0A0P0FCG6; abf:AMK58_17620; QEL91355.1	0	0	1.042	0.06	0.828313	0.988266	26.58	22.1556	105.6	94.4	8.31	13.09	3.51489e+06	1.5943e+06	1.45301e+06	1.70697e+06	5.53675e+06	3.07751e+06
TRUE	High	Master Protein	QEL91360.1	sigma-54-dependent Fis family transcriptional regulator [Azospirillum brasilense]	0	35.06	27	9	23	9	466	51.4	6.73		25.65		9	signal transduction;other biological processes		nucleic acid binding activity;other molecular function	Pf00072, Pf00158, Pf02954	[GO:0000160]; GO:0035556; GO:0007165; GO:0009987; GO:0050794; GO:0007154; GO:0023052; GO:0051716; GO:0008150; GO:0050789; GO:0050896; GO:0065007 [GO:0005524]; GO:0032559; GO:0035639; GO:0030554; GO:0032555; GO:0043168; GO:1901265; GO:1901363; GO:0017076; GO:0032553; GO:0043167; GO:0097159; GO:0036094; GO:0000166; GO:0097367; GO:0005488; GO:0003674 [GO:0006355]; GO:0010468; GO:2001141; GO:0010556;…	56453391		A0A0N7I8H3; abf:AMK58_17590; QEL91360.1	0	0	0.997	0	0.789315	0.983933	28.84	22.185	96.5	103.5	37.01	17.71	1.84057e+06	1.69293e+06	1.53633e+06	1.56634e+06	7.85904e+06	3.07508e+06
TRUE	High	Master Protein	QEL90814.1	16S rRNA (cytosine(1402)-N(4))-methyltransferase RsmH [Azospirillum brasilense]	0	15.136	20	4	13	4	332	35.7	7.21		31.03		4	RNA metabolism OR transcription;other metabolic processes	other cell component	other molecular function	Pf01795	[GO:0005737]; GO:0110165; GO:0005622; GO:0005575 [GO:0070475]; GO:0031167; GO:0000154; GO:0001510; GO:0006364; GO:0009451; GO:0043414; GO:0016072; GO:0034470; GO:0042254; GO:0016070; GO:0043412; GO:0032259; GO:0034660; GO:0006396; GO:0022613; GO:0090304; GO:0043170; GO:0008152; GO:0010467; GO:0044085; GO:0006139; GO:0071704; GO:0008150; GO:0009059; GO:0071840; GO:0006725; GO:0034641; GO:0044238; …	56450491	rsmH	A0A0P0EW96; abf:AMK58_03965; QEL90814.1	0	0	0.542	-0.88	0.20769	0.732867	23.81	18.8253	173.8	26.2	51.35	111.96	278818	437276	330024	24479.6	738573
TRUE	High	Master Protein	QEL91097.1	allantoinase PuuE [Azospirillum brasilense]	0	42.191	49	9	52	9	305	34.9	6.23		103.63		9	other metabolic processes		other molecular function	Pf01522	[GO:0005975]; GO:0044238; GO:0071704; GO:0008152; GO:0008150 [GO:0016810]; GO:0016787; GO:0003824; GO:0003674	56450184	puuE	A0A0P0F417; abf:AMK58_02445; QEL91097.1	0	0	1.543	0.63	0.747713	0.97556	21.77	22.4409	78.2	121.8	2.37	15.46	3.64752e+06	1.82302e+06	1.4394e+06	3.48351e+06	1.11036e+07	3.87041e+06
TRUE	High	Master Protein	QEL89540.1	DUF3035 domain-containing protein [Azospirillum brasilense]	0	36.375	46	6	41	6	203	21.5	9.98		101.21		6				Pf11233				A0A4D8QIH6; QEL89540.1	0	0	1.332	0.41	0.853106	0.989501	40.1	22.9603	90.5	109.5	21.52	9.07	7.26453e+06	2.67886e+06	1.81425e+06	4.17134e+06	1.24469e+07	5.48187e+06
TRUE	High	Master Protein	QEL90035.1	pyruvate, phosphate dikinase [Azospirillum brasilense]	0	6.52	4	2	5	2	586	60	5.73		4.78		2	other metabolic processes		kinase activity;other molecular function	Pf00391, Pf01326	[GO:0005524]; GO:0032559; GO:0035639; GO:0030554; GO:0032555; GO:0043168; GO:1901265; GO:1901363; GO:0017076; GO:0032553; GO:0043167; GO:0097159; GO:0036094; GO:0000166; GO:0097367; GO:0005488; GO:0003674 [GO:0006090]; GO:0032787; GO:0019752; GO:0043436; GO:0006082; GO:0044237; GO:0044281; GO:0071704; GO:0008152; GO:0009987; GO:0008150 [GO:0016301]; GO:0016772; GO:0016740; GO:0003824; GO:0003674 …	56448270		A0A0P0EYG0; abf:AMK58_06990; QEL90035.1	0	0	1.422	0.51	0.936991	0.994694	46.71	20.0866	75.3	124.7	38.11	33.33	244926	227816	210333	420867	1.03698e+06	885606
TRUE	High	Master Protein	QEL88820.1	phenylalanine--tRNA ligase subunit alpha [Azospirillum brasilense]	0	88.082	65	17	119	17	355	39.6	5.92		200.65		17	protein metabolism;RNA metabolism OR transcription;other metabolic processes	other cell component	nucleic acid binding activity;other molecular function	Pf01409, Pf02912	[GO:0000049]; GO:0003723; GO:0003676; GO:0097159; GO:0005488; GO:0003674 [GO:0000287]; GO:0046872; GO:0043169; GO:0043167; GO:0036094; GO:0005488; GO:0003674 [GO:0004826]; GO:0004812; GO:0016875; GO:0140101; GO:0016874; GO:0140098; GO:0003824; GO:0140640; GO:0003674 [GO:0005524]; GO:0032559; GO:0035639; GO:0030554; GO:0032555; GO:0043168; GO:1901265; GO:1901363; GO:0017076; GO:0032553; GO:0043167…	56449943	pheS	A0A0P0F4S5; abf:AMK58_01265; QEL88820.1	0	0	0.653	-0.61	0.460321	0.919053	39.91	24.7506	122.8	77.2	20.99	7.07	3.78456e+07	1.36761e+07	9.69246e+06	8.53722e+06	3.41847e+07	1.45515e+07
TRUE	High	Master Protein	QEL90239.1	hypothetical protein D9621_08885 [Azospirillum brasilense]	0	6.249	28	2	15	2	74	8.3	5.54		18.49		2						56449402		A0A0P0F4K6; A0A2S1XKG2; abf:AMK58_09310; azt:TSH58p_16250; QEL90239.1	0	0	0.978	-0.03	0.641025	0.955214	75.65	20.6315	115.4	84.6	15.25	72.64	942577	509153	476550	1.11528e+06	1.45942e+06	449140
TRUE	High	Master Protein	QEL89104.1	hypothetical protein D9621_02515 [Azospirillum brasilense]	0	35.318	31	11	27	11	466	48.2	6.42		25.98		11		other membranes			[GO:0016020]; GO:0110165; GO:0005575			A0A0N7I852; abf:AMK58_13370; QEL89104.1	0	0	1.291	0.37	0.934123	0.994694	92.59	20.8207	30.8	169.2	17.27	18.28	463277	158906	151798	1.56188e+06	4.21868e+06	1.69314e+06
TRUE	High	Master Protein	QEL89410.1	50S ribosomal protein L21 [Azospirillum brasilense]	0	3.419	16	3	8	3	105	11.2	10.33		0		3	protein metabolism;other metabolic processes	translational apparatus;other cell component	nucleic acid binding activity;other molecular function	Pf00829	[GO:0003735]; GO:0005198; GO:0003674 [GO:0005737]; GO:0110165; GO:0005622; GO:0005575 [GO:0005840]; GO:0043232; GO:0043228; GO:0043229; GO:0043226; GO:0005622; GO:0110165; GO:0005575 [GO:0006412]; GO:0009059; GO:0019538; GO:0043043; GO:0010467; GO:0043170; GO:0044249; GO:1901576; GO:0044238; GO:1901564; GO:0006518; GO:0043604; GO:1901566; GO:0071704; GO:0009058; GO:0044237; GO:0008152; GO:0006807…	56452322	rplU	A0A060DDF9; A0A235HKF8; A0A2S1XJ57; A0A839VUY7; A0A9P1JPB8; aare:D3093_06980; abf:AMK58_11645; abq:ABAZ39_02210; abs:AZOBR_40326; azt:TSH58p_13755; QEL89410.1	0	0	0.156	-2.68	0.00590783	0.046338	113.86	22.1411	122	78	69.18	58.7	981370	2.22176e+06	2.40587e+06	394979	5.89666e+06	2.40353e+06
TRUE	High	Master Protein	QEL89224.1	diguanylate cyclase [Azospirillum brasilense]	0	39.16	51	9	25	9	306	34.2	5.87		40.28		9	signal transduction			Pf00072, Pf00990	[GO:0000160]; GO:0035556; GO:0007165; GO:0009987; GO:0050794; GO:0007154; GO:0023052; GO:0051716; GO:0008150; GO:0050789; GO:0050896; GO:0065007	56452111		A0A0N7I837; abf:AMK58_12665; QEL89224.1	0	0	3.126	1.64	0.263157	0.815526	34.6	21.0773	25.2	174.8	15.74	22.61	312925		147272	1.14055e+06	6.16455e+06	1.99796e+06
TRUE	High	Master Protein	QEL93149.1	LysR family transcriptional regulator [Azospirillum brasilense]	0	47.022	63	10	71	9	297	33.2	6.98		143.96		10	other biological processes		other molecular function	Pf00126, Pf03466	[GO:0003700]; GO:0140110; GO:0006355; GO:0003674; GO:0010468; GO:2001141; GO:0010556; GO:0051252; GO:0031326; GO:0060255; GO:0019219; GO:0009889; GO:0031323; GO:0019222; GO:0051171; GO:0080090; GO:0050794; GO:0050789; GO:0065007; GO:0008150			A0A4D8QMA1; QEL93149.1	0	0	1.552	0.63	0.709449	0.969039	44.75	22.641	76	124	19.15	8.12	4.27188e+06	1.43035e+06	1.28051e+06	3.01525e+06	1.01142e+07	5.11007e+06
TRUE	High	Master Protein	QEL90608.1	MoxR family ATPase [Azospirillum brasilense]	0	58.945	70	14	64	14	281	32.2	5.94		98.05		14			other molecular function	Pf07728	[GO:0005524]; GO:0032559; GO:0035639; GO:0030554; GO:0032555; GO:0043168; GO:1901265; GO:1901363; GO:0017076; GO:0032553; GO:0043167; GO:0097159; GO:0036094; GO:0000166; GO:0097367; GO:0005488; GO:0003674 [GO:0016887]; GO:0017111; GO:0140657; GO:0016462; GO:0003674; GO:0016818; GO:0016817; GO:0016787; GO:0003824	56452651		A0A0P0EIS6; abf:AMK58_10005; QEL90608.1	0	0	2.72	1.44	0.266386	0.815526	30.69	23.0376	51.4	148.6	22	14.13	3.00431e+06	1.21688e+06	1.45162e+06	3.78027e+06	1.75135e+07	7.15869e+06
TRUE	High	Master Protein	QEL89803.1	hypothetical protein D9621_06450 [Azospirillum brasilense]	0	51.689	47	12	56	12	399	42	6.32		97.67		12						56448542		A0A0P0F5H1; abf:AMK58_05645; QEL89803.1	0	0	1.411	0.5	0.794626	0.983933	35.48	22.7918	64.2	135.8	32.29	11.24	5.48152e+06	1.57723e+06	1.2261e+06	3.18143e+06	1.39431e+07	5.68392e+06
TRUE	High	Master Protein	QEL91369.1	inositol monophosphatase [Azospirillum brasilense]	0	62.74	79	15	60	15	270	29.2	5.49		102.57		15			other molecular function	Pf00459	[GO:0046872]; GO:0043169; GO:0043167; GO:0036094; GO:0005488; GO:0003674	56453382		A0A0P0EMM3; abf:AMK58_17545; QEL91369.1	0	0	0.394	-1.34	0.163434	0.645623	30.89	22.8712	152	48	2.57	13.41	1.05767e+07	4.92329e+06	3.97881e+06	1.93039e+06	5.19201e+06	2.74869e+06
TRUE	High	Master Protein	QEL94617.1	phosphoenolpyruvate--protein phosphotransferase [Azospirillum brasilense]	0	336.799	78	45	900	45	846	88.8	5.6		2220.34		45	other metabolic processes;transport	other cell component	other molecular function	Pf00359, Pf00381, Pf00391, Pf02896, Pf05524	[GO:0005737]; GO:0110165; GO:0005622; GO:0005575 [GO:0008965]; GO:0016775; GO:0016772; GO:0016740; GO:0003824; GO:0003674 [GO:0009401]; GO:0098704; GO:0034219; GO:0098739; GO:0008643; GO:0055085; GO:0098657; GO:0071702; GO:0006810; GO:0009987; GO:0051234; GO:0008150; GO:0051179 [GO:0016310]; GO:0006796; GO:0006793; GO:0044237; GO:0008152; GO:0009987; GO:0008150 [GO:0046872]; GO:0043169; GO:004316…	56448775	ptsP	A0A0P0ES92; abf:AMK58_25885; QEL94617.1	0	0	44.516	5.48	2.18327e-06	2.07295e-05	146.3	28.9464	2.3	197.7	10.25	3.89	8.13755e+06	3.24359e+06	2.92986e+06	3.60204e+08	1.27885e+09	5.14054e+08
TRUE	High	Master Protein	QEL89718.1	NAD(P)H-quinone oxidoreductase [Azospirillum brasilense]	0	80.777	74	15	102	15	335	35	5.72		187.52		15			other molecular function	Pf00107, Pf08240	[GO:0016491]; GO:0003824; GO:0003674	56451508		A0A0P0EXR3; abf:AMK58_05175; QEL89718.1	0	0	2.231	1.16	0.39294	0.882204	26.23	24.7383	62.8	137.2	8.39	6.5	1.39875e+07	5.80065e+06	5.12154e+06	1.65724e+07	56684755	2.21877e+07
TRUE	High	Master Protein	QEL90913.1	DNA translocase FtsK [Azospirillum brasilense]	0	30.64	25	11	29	11	690	74.6	4.56		35.85		11			nucleic acid binding activity;other molecular function	Pf01580, Pf09397, Pf17854	[GO:0003677]; GO:0003676; GO:0097159; GO:0005488; GO:0003674 [GO:0005524]; GO:0032559; GO:0035639; GO:0030554; GO:0032555; GO:0043168; GO:1901265; GO:1901363; GO:0017076; GO:0032553; GO:0043167; GO:0097159; GO:0036094; GO:0000166; GO:0097367; GO:0005488; GO:0003674 [GO:0016887]; GO:0017111; GO:0140657; GO:0016462; GO:0003674; GO:0016818; GO:0016817; GO:0016787; GO:0003824	56450375		A0A0P0F4I2; abf:AMK58_03395; QEL90913.1	0	0	1.091	0.13	0.749315	0.975768	64.31	21.0532	99.2	100.8	54.79	65.02	512157	850652	711775	210137	4.16203e+06	1.46421e+06
TRUE	High	Master Protein	QEL94412.1	SDR family oxidoreductase [Azospirillum brasilense]	0	12.661	26	4	8	4	281	28.7	5.66		12.35		4								QEL94412.1	0	0	1.747	0.81	0.655534	0.958119	82.39	18.2965	55.4	144.6	101.05	53.88	50698.1	40390.4	129543		616083	119436
TRUE	High	Master Protein	QEL93279.1	iron-sulfur cluster-binding protein [Azospirillum brasilense]	0	9.631	9	3	6	3	474	51.7	8.03		6.48		3	other metabolic processes		other molecular function	Pf02589, Pf11870, Pf13183	[GO:0019516]; GO:0006089; GO:0032787; GO:1901615; GO:0019752; GO:0071704; GO:0043436; GO:0008152; GO:0006082; GO:0008150; GO:0044237; GO:0044281; GO:0009987 [GO:0046872]; GO:0043169; GO:0043167; GO:0036094; GO:0005488; GO:0003674 [GO:0051539]; GO:0051536; GO:0051540; GO:0036094; GO:0005488; GO:0003674	56448971		A0A0P0FEY6; abf:AMK58_22685; QEL93279.1	0	0	1.965	0.97	0.546536	0.942316	14.58	18.4587	67.8	132.2	29.31		230573	115966	49966.9	244300
TRUE	High	Master Protein	QEL89287.1	DNA-binding response regulator [Azospirillum brasilense]	0	10.884	29	2	4	2	194	21.1	7.44		7.75		2	signal transduction		nucleic acid binding activity	Pf00072, Pf02954	[GO:0000160]; GO:0035556; GO:0007165; GO:0009987; GO:0050794; GO:0007154; GO:0023052; GO:0051716; GO:0008150; GO:0050789; GO:0050896; GO:0065007 [GO:0003677]; GO:0003676; GO:0097159; GO:0005488; GO:0003674 [GO:0043565]; GO:0003677; GO:0003676; GO:0097159; GO:0005488; GO:0003674	56452183		A0A060D9F9; A0A2K1G2J2; A0A2S1XIU2; A0A839VSA3; A0A9P1JP38; A0A9W7NKY4; aare:D3093_07680; abf:AMK58_12325; abq:ABAZ39_01515; abs:AZOBR_40166; azt:TSH58p_13055; QEL89287.1	0	0	1.2	0.26	0.892792	0.993479	11.55	19.2591	42.3	157.7		10.9		59298.2			799661	403625
TRUE	High	Master Protein	QEL88755.1	amino acid ABC transporter substrate-binding protein [Azospirillum brasilense]	0	10.526	10	2	7	2	365	39.4	6.34		18.69		2				Pf00497				A0A0P0EF46; abf:AMK58_01625; QEL88755.1	0	0	100	6.64	1e-17	9.62989e-17				200		26.25				380744	796452	428076
TRUE	High	Master Protein	QEL91729.1	dihydrodipicolinate synthase family protein [Azospirillum brasilense]	0	10.542	17	2	9	2	304	32.2	6.1		18.85		2			other molecular function	Pf00701	[GO:0016829]; GO:0003824; GO:0003674	56452905		A0A0P0ER36; abf:AMK58_15220; QEL91729.1	0	0	0.861	-0.22	0.573364	0.943101	37.64	18.2939	141.6	58.4	17.22	84.17	559266	193456	174280	206145		79378.3
TRUE	High	Master Protein	QEL90323.1	hypothetical protein D9621_09360 [Azospirillum brasilense]	0	18.164	45	7	22	7	227	23.1	6.79		25.12		7						56451864		A0A0P0EN19; abf:AMK58_08840; QEL90323.1	0	0	100	6.64	1e-17	9.62989e-17				200		15.99				1.64116e+06	7.94065e+06	2.93711e+06
TRUE	High	Master Protein	QEL91974.1	phosphoribosylaminoimidazolesuccinocarboxamide synthase [Azospirillum brasilense]	0	110.379	84	24	175	24	327	36.9	5.3		316.53		24	other metabolic processes		other molecular function	Pf01259	[GO:0004639]; GO:0016881; GO:0016879; GO:0016874; GO:0003824; GO:0003674 [GO:0005524]; GO:0032559; GO:0035639; GO:0030554; GO:0032555; GO:0043168; GO:1901265; GO:1901363; GO:0017076; GO:0032553; GO:0043167; GO:0097159; GO:0036094; GO:0000166; GO:0097367; GO:0005488; GO:0003674 [GO:0006189]; GO:0006188; GO:0009152; GO:0009168; GO:0046040; GO:0006164; GO:0009150; GO:0009260; GO:0009127; GO:0009156;…	56451577	purC	A0A0P0F6U2; abf:AMK58_13920; QEL91974.1	0	0	1.111	0.15	0.959928	0.998296	27.93	25.8148	101.8	98.2	5.62	11.41	4.48842e+07	1.95906e+07	1.57091e+07	21893763	7.40204e+07	3.94333e+07
TRUE	High	Master Protein	QEL92349.1	hypothetical protein D9621_19705 [Azospirillum brasilense]	0	7.924	45	2	6	2	120	13.3	5.8		15.67		2						56451285		A0A0N7I8L5; abf:AMK58_19515; QEL92349.1	0	0
TRUE	High	Master Protein	QEL91875.1	tetratricopeptide repeat protein [Azospirillum brasilense]	0	4.799	4	2	2	2	638	70.3	9.29		0		2		other membranes		Pf13414	[GO:0016020]; GO:0110165; GO:0005575	56451685		A0A0P0EFR8; abf:AMK58_14460; QEL91875.1	0	0	100	6.64	1e-17	9.62989e-17				200		27.85				65067.1	340738	176308
TRUE	High	Master Protein	QEL89918.1	RIP metalloprotease RseP [Azospirillum brasilense]	0	8.898	15	4	9	4	377	40.7	7.28		12.98		4	protein metabolism	other membranes	other molecular function	Pf02163, Pf17820	[GO:0004222]; GO:0004175; GO:0008237; GO:0008233; GO:0016787; GO:0140096; GO:0003824; GO:0003674 [GO:0006508]; GO:0019538; GO:0043170; GO:0044238; GO:1901564; GO:0071704; GO:0008152; GO:0006807; GO:0008150 [GO:0016020]; GO:0110165; GO:0005575 [GO:0046872]; GO:0043169; GO:0043167; GO:0036094; GO:0005488; GO:0003674	56448413	rseP	A0A0P0EC09; abf:AMK58_06290; QEL89918.1	0	0	0.977	-0.03	0.669456	0.963632	57.59	19.4502	125.5	74.5	12.94	21.61	886918	332954	295124	246540	1.24948e+06	383348
TRUE	High	Master Protein	QEL88922.1	tRNA (N6-isopentenyl adenosine(37)-C2)-methylthiotransferase MiaB [Azospirillum brasilense]	0	66.113	58	13	35	13	462	50.3	6.28		78.91		13	RNA metabolism OR transcription;other metabolic processes	other cell component	other molecular function	Pf00919, Pf01938, Pf04055	[GO:0005737]; GO:0110165; GO:0005622; GO:0005575 [GO:0006400]; GO:0008033; GO:0009451; GO:0006399; GO:0034470; GO:0016070; GO:0043412; GO:0034660; GO:0006396; GO:0090304; GO:0043170; GO:0010467; GO:0006139; GO:0071704; GO:0009059; GO:0006725; GO:0034641; GO:0044238; GO:0046483; GO:1901360; GO:0008152; GO:0044249; GO:1901576; GO:0044237; GO:0006807; GO:0008150; GO:0009058; GO:0009987 [GO:0035596];…		miaB	A0A4D8QQE6; QEL88922.1	0	0	0.512	-0.96	0.250149	0.80297	69.81	22.1701	172.3	27.7	10.63	30.98	6.7892e+06	3.70207e+06	3.16287e+06	663162	1.27469e+06	1.01708e+06
TRUE	High	Master Protein	QEL93290.1	tripartite tricarboxylate transporter substrate binding protein [Azospirillum brasilense]	0	90.306	74	17	171	17	321	33.9	8.87		305.9		17				Pf03401		56448960		A0A0N7I8V2; abf:AMK58_22740; QEL93290.1	0	0	2.042	1.03	0.459601	0.919053	29.84	26.2581	66.9	133.1	6.15	6.77	4.2007e+07	1.81049e+07	1.51741e+07	4.68763e+07	152714604	6.21532e+07
TRUE	High	Master Protein	QEL93192.1	ATP-dependent acyl-CoA ligase [Azospirillum brasilense]	0	8.813	9	3	9	3	509	55.3	5.99		17.36		3			other molecular function	Pf00501, Pf13193	[GO:0016874]; GO:0003824; GO:0003674	56451110		A0A0P0EGQ1; abf:AMK58_22205; QEL93192.1	0	0	0.579	-0.79	0.23871	0.782897	26.35	19.5495	116.6	83.4	26.02	21.04	737020	347089	166161	213925	1.15303e+06	420228
TRUE	High	Master Protein	QEL90357.1	glutamine--fructose-6-phosphate transaminase (isomerizing) [Azospirillum brasilense]	0	151.595	74	29	204	29	608	65.9	5.8		420.46		29	other metabolic processes	other cell component	other molecular function	Pf01380, Pf13522	[GO:0004360]; GO:0070548; GO:0008483; GO:0016769; GO:0016740; GO:0003824; GO:0003674 [GO:0005737]; GO:0110165; GO:0005622; GO:0005575 [GO:0005975]; GO:0044238; GO:0071704; GO:0008152; GO:0008150 [GO:0006541]; GO:0009064; GO:0170033; GO:0170039; GO:1901605; GO:0006520; GO:0019752; GO:1901564; GO:0044238; GO:0071704; GO:0043436; GO:0006807; GO:0008152; GO:0006082; GO:0008150; GO:0044237; GO:0044281…	56451899	glmS	abf:AMK58_08665; Q6DLX8; Q6DLX9; QEL90357.1	0	0	1.141	0.19	0.987727	0.999932	33.75	25.1421	97.3	102.7	6.59	16.8	2.98733e+07	1.3288e+07	9.9083e+06	1.96911e+07	5.03684e+07	2.37407e+07
TRUE	High	Master Protein	QEL93286.1	ATP-dependent chaperone ClpB [Azospirillum brasilense]	0	56.945	25	16	44	13	889	96.9	5.71		71.89		16	protein metabolism;other metabolic processes;stress response	other cell component	other molecular function	Pf00004, Pf02861, Pf07724, Pf10431, Pf17871	[GO:0005524]; GO:0032559; GO:0035639; GO:0030554; GO:0032555; GO:0043168; GO:1901265; GO:1901363; GO:0017076; GO:0032553; GO:0043167; GO:0097159; GO:0036094; GO:0000166; GO:0097367; GO:0005488; GO:0003674 [GO:0005737]; GO:0110165; GO:0005622; GO:0005575 [GO:0009408]; GO:0006950; GO:0009266; GO:0050896; GO:0009628; GO:0008150 [GO:0016887]; GO:0017111; GO:0140657; GO:0016462; GO:0003674; GO:0016818…	56448964	clpB	A0A0P0F0M5; abf:AMK58_22720; QEL93286.1	0	0	11.124	3.48	0.0033104	0.0271453	20.62	22.2596	103.3	96.7	25.1	34.08	2.62239e+06	2.14489e+06	1.40201e+06	1.048e+06	7563828	2.87625e+06
TRUE	High	Master Protein	QEL90584.1	GNAT family N-acetyltransferase [Azospirillum brasilense]	0	34.111	58	8	36	8	196	21.8	6.62		55.8		8			other molecular function	Pf00583	[GO:0016747]; GO:0016746; GO:0016740; GO:0003824; GO:0003674	56452676		A0A0P0END7; abf:AMK58_09880; QEL90584.1	0	0	3.093	1.63	0.26415	0.815526	29.25	21.3185	42.2	157.8	40.72	13.69	1.67072e+06	403060	344634	1.85849e+06	6.5883e+06	2.21211e+06
TRUE	High	Master Protein	QEL90577.1	carbamoyl-phosphate synthase small subunit [Azospirillum brasilense]	0	81.73	61	15	104	15	391	41.5	6.4		173.3		15	other metabolic processes		other molecular function	Pf00117, Pf00988	[GO:0004088]; GO:0016884; GO:0016879; GO:0016874; GO:0003824; GO:0003674 [GO:0005524]; GO:0032559; GO:0035639; GO:0030554; GO:0032555; GO:0043168; GO:1901265; GO:1901363; GO:0017076; GO:0032553; GO:0043167; GO:0097159; GO:0036094; GO:0000166; GO:0097367; GO:0005488; GO:0003674 [GO:0006207]; GO:0019856; GO:0006206; GO:0046112; GO:0072528; GO:0009112; GO:0072527; GO:0018130; GO:1901362; GO:1901566;…	56452683	carA	A0A0P0EYG8; A0A839VUX8; A0A9P1JS70; aare:D3093_05045; abf:AMK58_09845; abs:AZOBR_150132; QEL90577.1	0	0	0.464	-1.11	0.236727	0.781199	47.36	24.5462	137	63	4.37	1.83	2.88431e+07	1.36878e+07	1.1513e+07	7.20253e+06	2.59028e+07	1.08115e+07
TRUE	High	Master Protein	QEL90083.1	high-affinity branched-chain amino acid ABC transporter permease LivM [Azospirillum brasilense]	0	26.173	15	5	22	5	505	53.7	9.8		57.8		5	transport	plasma membrane;other membranes	transporter activity	Pf02653, Pf11862	[GO:0005886]; GO:0016020; GO:0071944; GO:0110165; GO:0005575 [GO:0015658]; GO:0015171; GO:0015803; GO:0046943; GO:0003333; GO:0006865; GO:0005342; GO:0008514; GO:1905039; GO:0046942; GO:0071705; GO:0022857; GO:1903825; GO:0015711; GO:0015849; GO:0006810; GO:0005215; GO:0055085; GO:0071702; GO:0051234; GO:0003674; GO:0009987; GO:0051179; GO:0008150	56448220	livM	A0A0P0EYI2; abf:AMK58_07240; QEL90083.1	0	0	1.591	0.67	0.809797	0.983933	35.76	19.8016	89.1	110.9	23.68	28.51	796114	238737	245424	617331	1.24226e+06	668396
TRUE	High	Master Protein	QEL90524.1	cytochrome c oxidase subunit I [Azospirillum brasilense]	0	14.313	7	2	6	2	537	59	7.05		9.56		2	other metabolic processes;transport	plasma membrane;other membranes	transporter activity;other molecular function	Pf00115	[GO:0004129]; GO:0009055; GO:0015078; GO:0015453; GO:0016675; GO:0022853; GO:0003674; GO:0008324; GO:0022890; GO:1902600; GO:0015399; GO:0016491; GO:0015075; GO:0022804; GO:0098655; GO:0015318; GO:0098662; GO:0003824; GO:0022857; GO:0034220; GO:0006812; GO:0098660; GO:0005215; GO:0055085; GO:0006811; GO:0006810; GO:0009987; GO:0051234; GO:0008150; GO:0051179 [GO:0005886]; GO:0016020; GO:0071944; …	56452748	ctaD	A0A060DKJ9; A0A4D8QHM0; abf:AMK58_09515; abq:ABAZ39_04520; QEL90524.1	0	0	100	6.64	1e-17	9.62989e-17				200		5.59				1.29877e+06	4.69536e+06	2.19364e+06
TRUE	High	Master Protein	QEL88752.1	acetyl-CoA carboxylase carboxyltransferase subunit beta [Azospirillum brasilense]	0	67.479	57	14	68	14	326	35.4	6.37		125.66		14	other metabolic processes	other cell component	other molecular function	Pf01039, Pf17848	[GO:0003989]; GO:0016421; GO:0016885; GO:0016874; GO:0003824; GO:0003674 [GO:0005524]; GO:0032559; GO:0035639; GO:0030554; GO:0032555; GO:0043168; GO:1901265; GO:1901363; GO:0017076; GO:0032553; GO:0043167; GO:0097159; GO:0036094; GO:0000166; GO:0097367; GO:0005488; GO:0003674 [GO:0006633]; GO:0006631; GO:0008610; GO:0072330; GO:0032787; GO:0044255; GO:0006629; GO:1901576; GO:0046394; GO:0019752;…	56450019	accD	A0A0P0F4Z9; abf:AMK58_01640; QEL88752.1	0	0	0.773	-0.37	0.603445	0.948992	30.03	23.5111	115.7	84.3	17.88	6.01	1.43859e+07	4.92594e+06	4.40601e+06	4.23421e+06	1.66854e+07	7.02872e+06
TRUE	High	Master Protein	QEL94334.1	PLP-dependent aminotransferase family protein [Azospirillum brasilense]	0	10.996	10	3	4	3	482	51	6.96		5.23		3	other metabolic processes;other biological processes		other molecular function	Pf00155, Pf00392	[GO:0003700]; GO:0140110; GO:0006355; GO:0003674; GO:0010468; GO:2001141; GO:0010556; GO:0051252; GO:0031326; GO:0060255; GO:0019219; GO:0009889; GO:0031323; GO:0019222; GO:0051171; GO:0080090; GO:0050794; GO:0050789; GO:0065007; GO:0008150 [GO:0008483]; GO:0016769; GO:0016740; GO:0003824; GO:0003674 [GO:0009058]; GO:0008152; GO:0008150 [GO:0030170]; GO:0043168; GO:0070279; GO:0043167; GO:0019842…			A0A4D8QQY3; QEL94334.1	0	0	1.648	0.72	0.67791	0.967607	17.82	16.6006	75.5	124.5	16.87		42880.3	26540.1				65643.1
TRUE	High	Master Protein	QEL88868.1	hypothetical protein D9621_01220 [Azospirillum brasilense]	0	24.005	42	6	23	6	174	19.5	8.43		20.2		6		other membranes		Pf05751	[GO:0016020]; GO:0110165; GO:0005575	56449891		A0A0P0F0W2; aare:D3093_09295; abf:AMK58_01005; QEL88868.1	0	0	1.686	0.75	0.77141	0.982244	44.35	20.7256	68	132	27.33	30.52	891249	293718	204776	535635	2.23077e+06	1.44018e+06
TRUE	High	Master Protein	QEL89875.1	MaoC family dehydratase [Azospirillum brasilense]	0	43.372	83	7	30	7	151	16.4	5.82		44.58		7				Pf01575		56448465	maoC	abf:AMK58_06030; B5ANZ5; QEL89875.1	0	0	3.013	1.59	0.228148	0.768828	53.45	22.1777	31.2	168.8	19.24	13.83	1.30405e+06	455606	362299	2.30905e+06	1.06735e+07	4.28858e+06
TRUE	High	Master Protein	QEL89427.1	NAD+ synthase [Azospirillum brasilense]	0	42.854	31	10	40	10	554	59.4	5.07		56.07		10	other metabolic processes	other cell component	other molecular function	Pf00795, Pf02540	[GO:0003952]; GO:0016884; GO:0016879; GO:0016874; GO:0003824; GO:0003674 [GO:0004359]; GO:0016811; GO:0016810; GO:0016787; GO:0003824; GO:0003674 [GO:0005524]; GO:0032559; GO:0035639; GO:0030554; GO:0032555; GO:0043168; GO:1901265; GO:1901363; GO:0017076; GO:0032553; GO:0043167; GO:0097159; GO:0036094; GO:0000166; GO:0097367; GO:0005488; GO:0003674 [GO:0005737]; GO:0110165; GO:0005622; GO:0005575…	56452341	nadE	A0A0P0EJG6; abf:AMK58_11550; QEL89427.1	0	0	2.627	1.39	0.348708	0.857187	21.54	21.7024	38.2	161.8	23.37	6.67	1.24422e+06	399049	331778	2.24554e+06	7.11551e+06	3.01348e+06
TRUE	High	Master Protein	QEL90430.1	50S ribosomal protein L32 [Azospirillum brasilense]	0	21.94	59	3	13	3	61	6.8	9.42		36.51		3	protein metabolism;other metabolic processes	translational apparatus	other molecular function	Pf01783	[GO:0003735]; GO:0005198; GO:0003674 [GO:0006412]; GO:0009059; GO:0019538; GO:0043043; GO:0010467; GO:0043170; GO:0044249; GO:1901576; GO:0044238; GO:1901564; GO:0006518; GO:0043604; GO:1901566; GO:0071704; GO:0009058; GO:0044237; GO:0008152; GO:0006807; GO:0043603; GO:0044271; GO:0009987; GO:0008150; GO:0034641 [GO:0015934]; GO:0044391; GO:1990904; GO:0005840; GO:0032991; GO:0043232; GO:0005575;…	56451983	rpmF	A0A0P0ECP1; abf:AMK58_08255; QEL90430.1	0	0	0.702	-0.51	0.348601	0.857187	33.56	20.4981	117	83	87.22	86	2385.65	879434	580337	7897.99	2.47607e+06	900628
TRUE	High	Master Protein	QEL91346.1	acyl-CoA thioesterase [Azospirillum brasilense]	0	5.251	19	2	5	2	123	13.3	8.92		9.73		2			other molecular function	Pf03061	[GO:0016790]; GO:0016788; GO:0016787; GO:0003824; GO:0003674			A0A2S1XTG5; A0A4D8QP34; azt:TSH58p_29865; QEL91346.1	0	0	100	6.64	1e-17	9.62989e-17				200		26.38				107295	265396	198101
TRUE	High	Master Protein	QEL91457.1	TetR family transcriptional regulator [Azospirillum brasilense]	0	19.94	27	5	12	5	244	26	8.57		20.8		5			nucleic acid binding activity	Pf00440	[GO:0003677]; GO:0003676; GO:0097159; GO:0005488; GO:0003674	56453282		A0A0P0FAP3; abf:AMK58_17040; QEL91457.1	0	0	3.599	1.85	0.152132	0.616207	26.57	19.0115	18	182		34.7	56480.5			176562	1.29859e+06	472018
TRUE	High	Master Protein	QEL90853.1	response regulator [Azospirillum brasilense]	0	10.991	7	3	6	3	491	50.9	7.11		10.92		3	protein metabolism;other metabolic processes;signal transduction		kinase activity	Pf00072, Pf00512, Pf02518	[GO:0000155]; GO:0004673; GO:0140299; GO:0000160; GO:0004672; GO:0016775; GO:0018106; GO:0003674; GO:0035556; GO:0016301; GO:0016773; GO:0140096; GO:0016772; GO:0006468; GO:0018202; GO:0007165; GO:0003824; GO:0016740; GO:0016310; GO:0036211; GO:0018193; GO:0009987; GO:0050794; GO:0007154; GO:0023052; GO:0051716; GO:0006796; GO:0019538; GO:0043412; GO:0008150; GO:0050789; GO:0050896; GO:0006793; G…	56450446		A0A0P0EAT8; abf:AMK58_03740; QEL90853.1	0	0	100	6.64	1e-17	9.62989e-17				200		68.06				67005.6	1.45484e+06	678382
TRUE	High	Master Protein	QEL92483.1	cytochrome c1 [Azospirillum brasilense]	0	31.767	48	8	40	8	254	27.3	6.89		81.71		8		other membranes	other molecular function	Pf02167	[GO:0009055]; GO:0003674 [GO:0016020]; GO:0110165; GO:0005575 [GO:0020037]; GO:0046906; GO:0097159; GO:0005488; GO:0003674 [GO:0046872]; GO:0043169; GO:0043167; GO:0036094; GO:0005488; GO:0003674	56452967		A0A0P0F193; aare:D3093_15245; abf:AMK58_15490; QEL92483.1	0	0	1.004	0.01	0.855979	0.990006	44.73	22.9095	94	106	33.2	33.41	9.02624e+06	2.20102e+06	2.56489e+06	5.31355e+06	1.46369e+07	3.98386e+06
TRUE	High	Master Protein	QEL93805.1	hypothetical protein D9621_26995 (plasmid) [Azospirillum brasilense]	0	18.982	41	5	12	5	224	23.5	5.27		22.38		5						56447390		A0A0P0ESL2; abf:AMK58_18375; QEL93805.1	0	0	0.781	-0.36	0.442105	0.91063	25.78	19.1331	109.9	90.1	6.85	12.45	484651	207017	165902	179853	752776
TRUE	High	Master Protein	QEL89882.1	ATP-dependent Clp endopeptidase proteolytic subunit ClpP [Azospirillum brasilense]	0	46.992	60	11	91	11	210	22.9	5.25		171.58		11	protein metabolism	other cell component	other molecular function	Pf00574	[GO:0004176]; GO:0008233; GO:0140657; GO:0016787; GO:0140096; GO:0003674; GO:0003824 [GO:0004252]; GO:0004175; GO:0008236; GO:0008233; GO:0017171; GO:0016787; GO:0140096; GO:0003824; GO:0003674 [GO:0005737]; GO:0110165; GO:0005622; GO:0005575 [GO:0006508]; GO:0019538; GO:0043170; GO:0044238; GO:1901564; GO:0071704; GO:0008152; GO:0006807; GO:0008150	56448455	clpP	abf:AMK58_06080; B5AP02; QEL89882.1	0	0	1.512	0.6	0.72655	0.969039	59.8	24.9483	78.1	121.9	30.2	7.22	3.10837e+07	8.68834e+06	7.73783e+06	1.79488e+07	6.11461e+07	2.36849e+07
TRUE	High	Master Protein	QEL90850.1	hypothetical protein D9621_12335 [Azospirillum brasilense]	0	12.238	32	3	17	3	118	13.5	9.11		36.67		3						56450450		A0A0P0EG64; abf:AMK58_03760; QEL90850.1	0	0	2.18	1.12	0.507166	0.928354	50.13	20.32	55.9	144.1	20.06	18.92	539287	175041	184165	685305	1.78096e+06	1.12479e+06
TRUE	High	Master Protein	QEL90733.1	pyridoxal phosphate-dependent aminotransferase [Azospirillum brasilense]	0	98.556	76	15	111	15	384	41.5	5.3		305.88		15	other metabolic processes		other molecular function	Pf00155	[GO:0008483]; GO:0016769; GO:0016740; GO:0003824; GO:0003674 [GO:0009058]; GO:0008152; GO:0008150 [GO:0030170]; GO:0043168; GO:0070279; GO:0043167; GO:0019842; GO:0097159; GO:1901363; GO:0036094; GO:0005488; GO:0003674	56452503		A0A0P0EZT3; abf:AMK58_10745; QEL90733.1	0	0	0.819	-0.29	0.656041	0.958119	34.61	23.8753	119.4	80.6	6.18	9.28	1.61643e+07	6.95782e+06	5.69713e+06	6.24058e+06	1.82637e+07	8.43026e+06
TRUE	High	Master Protein	QEL91179.1	cytochrome-c peroxidase [Azospirillum brasilense]	0	55.703	54	11	40	11	332	35.7	5.54		79.12		11	other biological processes	other cell component	other molecular function	Pf00034, Pf03150	[GO:0004601]; GO:0016209; GO:0016684; GO:0003674; GO:0098869; GO:0016491; GO:1990748; GO:0003824; GO:0009987; GO:0098754; GO:0097237; GO:0008150; GO:0009636; GO:0070887; GO:0042221; GO:0051716; GO:0050896 [GO:0009055]; GO:0003674 [GO:0020037]; GO:0046906; GO:0097159; GO:0005488; GO:0003674 [GO:0042597]; GO:0110165; GO:0005575 [GO:0046872]; GO:0043169; GO:0043167; GO:0036094; GO:0005488; GO:0003674			A0A4D8QN37; QEL91179.1	0	0	0.152	-2.72	0.00421353	0.0338333	39.96	21.7771	196.5	3.5	22.87	53.98	1.09154e+07	3.40563e+06	3.12212e+06	37120.5	281884	188170
TRUE	High	Master Protein	QEL91812.1	glycosyltransferase [Azospirillum brasilense]	0	138.135	53	22	172	22	601	64.5	5.52		491.84		22		other membranes	other molecular function	Pf13692	[GO:0016020]; GO:0110165; GO:0005575 [GO:0016740]; GO:0003824; GO:0003674	56452816		A0A0P0F786; abf:AMK58_14780; QEL91812.1	0	0	2.491	1.32	0.318554	0.854133	31.9	25.137	59.7	140.3	8.17	6.98	1.78602e+07	7.87358e+06	5.72482e+06	2.20014e+07	7.23488e+07	2.90226e+07
TRUE	High	Master Protein	QEL93276.1	hypothetical protein D9621_24415 [Azospirillum brasilense]	0	3.231	16	2	3	2	187	19.6	8.47		3.59		2				Pf12849				A0A0P0EQG2; abf:AMK58_22670; QEL93276.1	0	0	1.368	0.45	0.90096	0.993479	0	16.229	84.5	115.5			44065.5			32745.2
TRUE	High	Master Protein	QEL90326.1	energy-dependent translational throttle protein EttA [Azospirillum brasilense]	0	170.613	68	33	217	33	558	61.7	5.31		468.94		33	protein metabolism;other metabolic processes;other biological processes	other cell component	translation activity;nucleic acid binding activity;other molecular function	Pf00005, Pf12848	[GO:0000049]; GO:0003723; GO:0003676; GO:0097159; GO:0005488; GO:0003674 [GO:0005524]; GO:0032559; GO:0035639; GO:0030554; GO:0032555; GO:0043168; GO:1901265; GO:1901363; GO:0017076; GO:0032553; GO:0043167; GO:0097159; GO:0036094; GO:0000166; GO:0097367; GO:0005488; GO:0003674 [GO:0005737]; GO:0110165; GO:0005622; GO:0005575 [GO:0006412]; GO:0009059; GO:0019538; GO:0043043; GO:0010467; GO:0043170…	56451867	ettA	A0A060DKE7; A0A4D8PX68; aare:D3093_03985; abf:AMK58_08825; abq:ABAZ39_05250; QEL90326.1	0	0	0.688	-0.54	0.502014	0.926219	44.06	25.4849	121.9	78.1	0.27	5.64	4.65728e+07	2.27439e+07	1.74818e+07	1.61961e+07	6.20526e+07	2.4214e+07
TRUE	High	Master Protein	QEL91914.1	VOC family protein [Azospirillum brasilense]	0	26.048	48	7	28	7	159	17.1	5.3		50.15		7				Pf06983		56451642		A0A0P0ECE3; abf:AMK58_14245; QEL91914.1	0	0	4.842	2.28	0.06301	0.347357	19.45	23.266	26	174	20.99	3.21	1.62313e+06	811631	874672	5.98729e+06	2.23204e+07	9.21253e+06
TRUE	High	Master Protein	QEL90198.1	methionine--tRNA ligase [Azospirillum brasilense]	0	167.662	81	29	242	29	516	57.5	6.23		529.5		29	protein metabolism;RNA metabolism OR transcription;other metabolic processes	other cell component	other molecular function	Pf09334, Pf19303	[GO:0004825]; GO:0004812; GO:0016875; GO:0140101; GO:0016874; GO:0140098; GO:0003824; GO:0140640; GO:0003674 [GO:0005524]; GO:0032559; GO:0035639; GO:0030554; GO:0032555; GO:0043168; GO:1901265; GO:1901363; GO:0017076; GO:0032553; GO:0043167; GO:0097159; GO:0036094; GO:0000166; GO:0097367; GO:0005488; GO:0003674 [GO:0005737]; GO:0110165; GO:0005622; GO:0005575 [GO:0006431]; GO:0006418; GO:0043039…	56448111	metG	A0A0P0EST9; abf:AMK58_07785; QEL90198.1	0	0	0.689	-0.54	0.502814	0.926219	38.86	25.2666	128.4	71.6	4.38	8.1	4.84112e+07	2.16587e+07	1.71693e+07	1.3815e+07	5.07571e+07	1.87071e+07
TRUE	High	Master Protein	QEL89558.1	sulfate transporter [Azospirillum brasilense]	0	80.975	75	16	117	16	278	29.3	7.49		244.84		16				Pf12849				A0A4D8QWW7; QEL89558.1	0	0	1.013	0.02	0.865819	0.991731	32.68	24.9045	109	91	10.4	19.91	2.72125e+07	1.26742e+07	1.18966e+07	1.67606e+07	4.14407e+07	1.873e+07
TRUE	High	Master Protein	QEL90709.1	dihydrodipicolinate synthase family protein [Azospirillum brasilense]	0	51.723	49	10	29	10	390	42.6	5.52		49.51		10				Pf06187		56452531		A0A0P0EJ08; abf:AMK58_10605; QEL90709.1	0	0	11.978	3.58	0.00232836	0.0196279	30.32	22.4211	4.2	195.8	60.11	10.22		95637.7	29819.1	3.16472e+06	1.06239e+07	5.56264e+06
TRUE	High	Master Protein	QEL94782.1	radical SAM protein (plasmid) [Azospirillum brasilense]	0	82.266	60	20	74	20	577	64	5.9		132.62		20			other molecular function	Pf04055	[GO:0003824]; GO:0003674 [GO:0051536]; GO:0051540; GO:0036094; GO:0005488; GO:0003674	56449477		A0A0P0F8H3; abf:AMK58_29220; QEL94782.1	0	0	1.02	0.03	0.872694	0.993479	38.59	23.593	107.3	92.7	4.82	12.67	1.21141e+07	5.8308e+06	4.16698e+06	5.61378e+06	1.99527e+07	6.82205e+06
TRUE	High	Master Protein	QEL91339.1	LPS-assembly protein LptD [Azospirillum brasilense]	0	63.648	34	18	43	18	802	88.9	5.87		76.72		18	cell organization and biogenesis;transport;other biological processes	other membranes		Pf03968, Pf04453, Pf19838	[GO:0009279]; GO:0019867; GO:0030312; GO:0030313; GO:0016020; GO:0110165; GO:0071944; GO:0031975; GO:0005575 [GO:0010033]; GO:0042221; GO:0050896; GO:0008150 [GO:0015920]; GO:0006869; GO:1901264; GO:0071702; GO:0010876; GO:0006810; GO:0033036; GO:0051234; GO:0051179; GO:0008150 [GO:0043165]; GO:0071709; GO:0043163; GO:0022607; GO:0061024; GO:0044091; GO:0045229; GO:0016043; GO:0044085; GO:0071840…	56453413	lptD	A0A0P0EHC3; abf:AMK58_17700; QEL91339.1	0	0	1.441	0.53	0.917643	0.994694	56.86	21.4532	71.2	128.8	26.7	21.03	1.89775e+06	532363	578399	1.07268e+06	5.73814e+06	2.29269e+06
TRUE	High	Master Protein	QEL89704.1	hypothetical protein D9621_05890 [Azospirillum brasilense]	0	5.388	20	2	2	2	71	7.9	4.78		4.18		2						56451526		A0A0N7I7L7; abf:AMK58_05085; QEL89704.1	0	0	100	6.64	1e-17	9.62989e-17				200						273848
TRUE	High	Master Protein	QEL89877.1	type I glutamate--ammonia ligase [Azospirillum brasilense]	0	233.34	87	32	816	32	469	52	5.39		2035.26		32	other metabolic processes	other cell component	other molecular function	Pf00120, Pf03951	[GO:0004356]; GO:0016211; GO:0016880; GO:0016879; GO:0016874; GO:0003824; GO:0003674 [GO:0005524]; GO:0032559; GO:0035639; GO:0030554; GO:0032555; GO:0043168; GO:1901265; GO:1901363; GO:0017076; GO:0032553; GO:0043167; GO:0097159; GO:0036094; GO:0000166; GO:0097367; GO:0005488; GO:0003674 [GO:0005737]; GO:0110165; GO:0005622; GO:0005575 [GO:0006542]; GO:0006541; GO:0009084; GO:0009064; GO:0170034…	56448463	glnA	A0A060DH15; A0A2S1XF65; A0A839W9W0; A0A9P1NM46; aare:D3093_01015; abf:AMK58_06040; abq:ABAZ39_08465; abs:AZOBR_100228; azt:TSH58p_05985; B5ANZ7; QEL89877.1	0	0	0.672	-0.57	0.482733	0.925467	36.09	29.5831	124.8	75.2	9.46	11.61	6.93863e+08	4.0604e+08	3.02128e+08	3.01221e+08	8.41014e+08	3.98254e+08
TRUE	High	Master Protein	QEL88717.1	ATP-binding protein [Azospirillum brasilense]	0	13.402	18	6	6	5	561	61.4	6.46		7.62		6			other molecular function	Pf01935	[GO:0005524]; GO:0032559; GO:0035639; GO:0030554; GO:0032555; GO:0043168; GO:1901265; GO:1901363; GO:0017076; GO:0032553; GO:0043167; GO:0097159; GO:0036094; GO:0000166; GO:0097367; GO:0005488; GO:0003674	56450060		A0A0P0F523; abf:AMK58_01825; QEL88717.1	0	0	0.856	-0.22	0.527698	0.93246	41.27	19.0831	121.5	78.5	50.89	71.34	419745	96217.3		90205	354412	449274
TRUE	High	Master Protein	QEL89133.1	mechanosensitive ion channel protein [Azospirillum brasilense]	0	11.951	7	4	9	4	778	83.8	10.02		16.12		4	transport	plasma membrane;other membranes	transporter activity	Pf00924, Pf21082, Pf21088	[GO:0005886]; GO:0016020; GO:0071944; GO:0110165; GO:0005575 [GO:0008381]; GO:0005216; GO:0022836; GO:0015075; GO:0015267; GO:0022857; GO:0034220; GO:0022803; GO:0005215; GO:0055085; GO:0006811; GO:0003674; GO:0006810; GO:0009987; GO:0051234; GO:0008150; GO:0051179			A0A0P0EEP4; abf:AMK58_13210; QEL89133.1	0	0	0.373	-1.42	0.0581728	0.332101	16.77	17.6576	158.1	41.9	36.54	45.59	496497	113469	133057	50944	73699	88720.6
TRUE	High	Master Protein	QEL92628.1	hypothetical protein D9621_21365 [Azospirillum brasilense]	0	27.444	29	8	19	8	460	50	6.01		35.26		8						56449161		A0A0P0F8Z9; abf:AMK58_18255; QEL92628.1	0	0	0.948	-0.08	0.627178	0.951847	27.79	19.9108	86.1	113.9	39.97	7.06	1.11995e+06	304305	210110	426249	1.71782e+06	681378
TRUE	High	Master Protein	QEL89572.1	ATPase [Azospirillum brasilense]	0	51.008	47	8	83	8	216	22.7	6.21		256.06		8	other metabolic processes;transport	plasma membrane;other membranes	transporter activity	Pf00430	[GO:0005886]; GO:0016020; GO:0071944; GO:0110165; GO:0005575 [GO:0045263]; GO:0033177; GO:0005622; GO:0045259; GO:0098796; GO:0016469; GO:0110165; GO:0032991; GO:0016020; GO:1904949; GO:0005575; GO:1902494 [GO:0046933]; GO:0015252; GO:0016874; GO:0015986; GO:0005261; GO:0015078; GO:0003824; GO:0006754; GO:0005216; GO:0008324; GO:0022890; GO:1902600; GO:0003674; GO:0009152; GO:0009206; GO:0046034;…	56450573	atpF	A0A060DHM5; A0A235H828; A0A839W951; abf:AMK58_04375; abq:ABAZ39_10275; QEL89572.1	0	0	0.433	-1.21	0.203412	0.727123	49.95	24.7538	131.4	68.6	17.34	1.68	4.10307e+07	1.51022e+07	1.14902e+07	8.98414e+06	3.08482e+07	1.31876e+07
TRUE	High	Master Protein	QEL90189.1	sulfurtransferase [Azospirillum brasilense]	0	34.138	66	7	41	7	108	11.9	5.83		74.45		7			other molecular function	Pf00581	[GO:0016740]; GO:0003824; GO:0003674			A0A4D8QF80; QEL90189.1	0	0	4.273	2.1	0.0897003	0.442129	28.57	23.633	31.6	168.4	21.58	6.22	2.93357e+06	1.14133e+06	1.36332e+06	8.61857e+06	2.98338e+07	1.16457e+07
TRUE	High	Master Protein	QEL91190.1	hypothetical protein D9621_03385 [Azospirillum brasilense]	0	28.379	18	7	18	7	646	65.8	5.5		36.22		7								A0A4D8QY19; QEL91190.1	0	0	2.579	1.37	0.371195	0.87193	39.27	20.1266	21.9	178.1	23.66	16.22	86060.6	67600.1	48048.3	565248	1.84092e+06	1.07711e+06
TRUE	High	Master Protein	QEL89830.1	PAS domain S-box protein [Azospirillum brasilense]	0.004	1.826	4	2	3	2	805	87.2	5.4		5.1		2	protein metabolism;other metabolic processes;signal transduction;other biological processes		kinase activity	Pf00989, Pf02518, Pf08447, Pf12860	[GO:0000155]; GO:0004673; GO:0140299; GO:0000160; GO:0004672; GO:0016775; GO:0018106; GO:0003674; GO:0035556; GO:0016301; GO:0016773; GO:0140096; GO:0016772; GO:0006468; GO:0018202; GO:0007165; GO:0003824; GO:0016740; GO:0016310; GO:0036211; GO:0018193; GO:0009987; GO:0050794; GO:0007154; GO:0023052; GO:0051716; GO:0006796; GO:0019538; GO:0043412; GO:0008150; GO:0050789; GO:0050896; GO:0006793; G…			A0A4D8QXQ6; QEL89830.1	0	0
TRUE	High	Master Protein	QEL88831.1	DUF938 domain-containing protein [Azospirillum brasilense]	0	8.433	22	3	7	3	204	21.8	6.29		14.32		3			other molecular function	Pf06080	[GO:0008757]; GO:0008168; GO:0016741; GO:0016740; GO:0003824; GO:0003674	56449930		A0A0P0EUP9; abf:AMK58_01200; QEL88831.1	0	0	1.196	0.26	0.885789	0.993479	28.34	18.9149	94.9	105.1		36.35	234254			78489.3	493962	260011
TRUE	High	Master Protein	QEL93095.1	class A beta-lactamase [Azospirillum brasilense]	0	93.251	59	14	197	14	296	31.4	9.57		462.71		14	other metabolic processes;other biological processes		other molecular function	Pf00144, Pf13354	[GO:0008800]; GO:0016812; GO:0016810; GO:0016787; GO:0003824; GO:0003674 [GO:0030655]; GO:0017001; GO:0030653; GO:0072340; GO:0009056; GO:0016999; GO:0009308; GO:0072338; GO:0046700; GO:1901361; GO:1901565; GO:0008152; GO:1901564; GO:0043603; GO:0044281; GO:0046483; GO:1901360; GO:0044248; GO:1901575; GO:0008150; GO:0006807; GO:0071704; GO:0044237; GO:0009987 [GO:0046677]; GO:0042221; GO:0050896;…	56450968	bla	A0A0N7I8Z4; abf:AMK58_24690; QEL93095.1	0	0	1.078	0.11	0.929109	0.994694	43.98	26.184	96.2	103.8	4.34	25.59	57082485	2.57059e+07	2.13857e+07	2.06493e+07	1.19045e+08	5.0534e+07
TRUE	High	Master Protein	QEL89232.1	integration host factor subunit beta [Azospirillum brasilense]	0	7.179	24	2	4	2	94	10.8	9.6		4.59		2	DNA metabolism;other metabolic processes;other biological processes	other cell component	nucleic acid binding activity;other molecular function	Pf00216	[GO:0003677]; GO:0003676; GO:0097159; GO:0005488; GO:0003674 [GO:0005694]; GO:0043232; GO:0043228; GO:0043229; GO:0043226; GO:0005622; GO:0110165; GO:0005575 [GO:0006310]; GO:0006259; GO:0090304; GO:0006139; GO:0043170; GO:0006725; GO:0034641; GO:0044238; GO:0046483; GO:1901360; GO:0071704; GO:0044237; GO:0006807; GO:0008152; GO:0009987; GO:0008150 [GO:0006355]; GO:0010468; GO:2001141; GO:0010556…	56452123	ihfB	A0A060DCQ5; A0A2S1XIL9; A0A6L3B321; A0A839VT89; A0A9P1NL01; A0A9W7NKV4; aare:D3093_07985; abf:AMK58_12605; abq:ABAZ39_01210; abs:AZOBR_40094; azt:TSH58p_12755; QEL89232.1	0	0	1.827	0.87	0.657652	0.958119	52.62	19.6587	66.7	133.3	28.63	64.15	275390	237538	134847	135108	2.20134e+06	590118
TRUE	High	Master Protein	QEL92219.1	acyl-CoA dehydrogenase [Azospirillum brasilense]	0	74.502	57	14	76	14	400	43.6	6.62		174.35		14			other molecular function	Pf00441, Pf02770, Pf02771	[GO:0003995]; GO:0052890; GO:0016627; GO:0016491; GO:0003824; GO:0003674 [GO:0050660]; GO:0000166; GO:0043168; GO:1901265; GO:1901363; GO:0043167; GO:0097159; GO:0036094; GO:0005488; GO:0003674	56451439		A0A0P0ETM0; abf:AMK58_20270; QEL92219.1	0	0	0.933	-0.1	0.781951	0.98371	46.61	23.3874	107.1	92.9	12.31	12	1.21902e+07	4.77237e+06	3.7806e+06	5.20313e+06	1.65965e+07	6.19986e+06
TRUE	High	Master Protein	QEL93559.1	aldehyde dehydrogenase family protein (plasmid) [Azospirillum brasilense]	0	46.409	41	11	32	11	475	50.6	5.91		54.81		11			other molecular function	Pf00171	[GO:0016620]; GO:0016903; GO:0016491; GO:0003824; GO:0003674	56447508		A0A4D8QSN7; QEL93559.1	0	0	1.789	0.84	0.693215	0.967926	59.28	21.5503	63.5	136.5	21.74	8.19	1.2074e+06	835687	448639	1.40936e+06	4.39839e+06	2.23528e+06
TRUE	High	Master Protein	QEL94781.1	NAD-dependent epimerase/dehydratase family protein (plasmid) [Azospirillum brasilense]	0	121.669	76	22	145	22	356	39.8	6.52		252.03		22				Pf01370		56449478		A0A0P0FIK0; abf:AMK58_29225; QEL94781.1	0	0	1.12	0.16	0.968777	0.99895	33.38	24.251	100.8	99.2	14.55	8.09	2.07456e+07	7.63809e+06	6.46424e+06	9.50442e+06	3.22427e+07	1.23273e+07
TRUE	High	Master Protein	QEL88848.1	sigma-54-dependent Fis family transcriptional regulator [Azospirillum brasilense]	0	12.582	15	5	6	4	478	51.7	6.67		9.21		5	signal transduction;other biological processes		nucleic acid binding activity;other molecular function	Pf00072, Pf00158, Pf02954	[GO:0000160]; GO:0035556; GO:0007165; GO:0009987; GO:0050794; GO:0007154; GO:0023052; GO:0051716; GO:0008150; GO:0050789; GO:0050896; GO:0065007 [GO:0005524]; GO:0032559; GO:0035639; GO:0030554; GO:0032555; GO:0043168; GO:1901265; GO:1901363; GO:0017076; GO:0032553; GO:0043167; GO:0097159; GO:0036094; GO:0000166; GO:0097367; GO:0005488; GO:0003674 [GO:0006355]; GO:0010468; GO:2001141; GO:0010556;…	56449910		A0A0P0E9C8; abf:AMK58_01100; QEL88848.1	0	1	1.264	0.34	0.934862	0.994694	97.56	19.7505	73.6	126.4	71.3	60.9		316545	80645.5	104786	1.22159e+06	722259
TRUE	High	Master Protein	QEL90696.1	hypothetical protein D9621_11465 [Azospirillum brasilense]	0	63.874	55	15	62	15	434	48.4	5.36		72.09		15				Pf10082		56452551		A0A0P0F7A7; abf:AMK58_10505; QEL90696.1	0	0	1.466	0.55	0.756615	0.975987	30.08	23.1978	88.4	111.6	26.33	5.12	7.52559e+06	2.15163e+06	2.6338e+06	5.09725e+06	1.68384e+07	6.98725e+06
TRUE	High	Master Protein	QEL92343.1	chemotaxis response regulator protein-glutamate methylesterase [Azospirillum brasilense]	0	5.5	16	3	3	3	394	41	9.01		1.69		3								QEL92343.1	0	0	2.729	1.45	0.27582	0.831147	14.33	18.1842	64	136	48.97	6.21		88743	33303.9	146474	501078	243476
TRUE	High	Master Protein	QEL90920.1	Lrp/AsnC family transcriptional regulator [Azospirillum brasilense]	0	43.07	66	9	88	9	184	20.7	5.25		196.72		9			nucleic acid binding activity	Pf01037, Pf13412	[GO:0043565]; GO:0003677; GO:0003676; GO:0097159; GO:0005488; GO:0003674	56450367		A0A0P0EWT8; aare:D3093_12270; abf:AMK58_03355; QEL90920.1	0	0	1.36	0.44	0.831652	0.988266	30.69	23.5314	102.5	97.5	10.65	21.08	8.75993e+06	4.8519e+06	4.08431e+06	7.00862e+06	1.80451e+07	7.27264e+06
TRUE	High	Master Protein	QEL88652.1	co-chaperone YbbN [Azospirillum brasilense]	0	98.138	74	15	155	15	317	34.1	5.08		444.25		15			other molecular function	Pf00085, Pf14559, Pf14561	[GO:0015036]; GO:0016667; GO:0016491; GO:0003824; GO:0003674	56450132		A0A0P0EV80; abf:AMK58_02185; QEL88652.1	0	0	0.801	-0.32	0.635986	0.953271	44.75	25.5421	118.4	81.6	12.42	4.56	4.25703e+07	2.46918e+07	1.5115e+07	1.68209e+07	5.39216e+07	2.41649e+07	Acetyl [N-Term]
TRUE	High	Master Protein	QEL93773.1	hypothetical protein D9621_26825 (plasmid) [Azospirillum brasilense]	0	9.489	14	3	6	3	313	33.5	6.58		8.32		3	other metabolic processes			Pf00704	[GO:0005975]; GO:0044238; GO:0071704; GO:0008152; GO:0008150	56447735		A0A4D8QUF4; QEL93773.1	0	0	2.107	1.07	0.506799	0.928354	15.02	19.0398	24.6	175.4		43.22			30558.6	314762	508393	574347
TRUE	High	Master Protein	QEL93513.1	branched-chain amino acid ABC transporter permease [Azospirillum brasilense]	0	8.532	9	2	5	2	337	35.7	9.6		3.96		2	transport	plasma membrane;other membranes	transporter activity	Pf02653	[GO:0005886]; GO:0016020; GO:0071944; GO:0110165; GO:0005575 [GO:0015658]; GO:0015171; GO:0015803; GO:0046943; GO:0003333; GO:0006865; GO:0005342; GO:0008514; GO:1905039; GO:0046942; GO:0071705; GO:0022857; GO:1903825; GO:0015711; GO:0015849; GO:0006810; GO:0005215; GO:0055085; GO:0071702; GO:0051234; GO:0003674; GO:0009987; GO:0051179; GO:0008150			A0A0P0EI57; abf:AMK58_23930; QEL93513.1	0	0	0.636	-0.65	0.286489	0.841735	0	19.1943	122.2	77.8			271118				328764
TRUE	High	Master Protein	QEL88855.1	hypothetical protein D9621_01155 [Azospirillum brasilense]	0	27.335	79	10	31	10	145	15.1	5.22		50.16		10				Pf02635		56449903		A0A0P0EET2; abf:AMK58_01065; QEL88855.1	0	0	1.601	0.68	0.706909	0.969039	22.98	22.395	76.4	123.6	7.88	1.59	3.26823e+06	1.44618e+06	1.05347e+06	2.61078e+06	9.15009e+06	4.06926e+06
TRUE	High	Master Protein	QEL91519.1	ABC transporter substrate-binding protein [Azospirillum brasilense]	0	108.69	66	17	152	17	414	43.8	8.69		379.04		17	transport			Pf13458	[GO:0006865]; GO:0046942; GO:0071705; GO:0015711; GO:0015849; GO:0006810; GO:0071702; GO:0051234; GO:0051179; GO:0008150	56453212		A0A0N7I8F4; abf:AMK58_16700; QEL91519.1	0	0	2.426	1.28	0.335552	0.856592	38.74	25.4793	79.1	120.9	11.14	4.2	2.16347e+07	1.30567e+07	9.73778e+06	2.14916e+07	7.16975e+07	3.37218e+07
TRUE	High	Master Protein	QEL94733.1	glycosyltransferase (plasmid) [Azospirillum brasilense]	0	304.106	72	66	382	66	1380	155.1	5.64		747.33		66			other molecular function	Pf00535, Pf13692, Pf14307	[GO:0016757]; GO:0016740; GO:0003824; GO:0003674			Q6QW92; QEL94733.1	0	0	1.347	0.43	0.841288	0.988266	41.56	25.7717	83.2	116.8	30.93	2.9	5.58366e+07	1.6062e+07	1.30501e+07	2.64685e+07	8.99501e+07	4.12248e+07
TRUE	High	Master Protein	QEL94774.1	glycosyltransferase (plasmid) [Azospirillum brasilense]	0	28.112	35	9	32	9	373	39.3	7.99		41.28		9			other molecular function	Pf13579, Pf13692	[GO:0016740]; GO:0003824; GO:0003674	56449487		A0A0P0FF72; abf:AMK58_28735; abf:AMK58_29270; QEL94774.1	0	0	1.471	0.56	0.753238	0.975987	34.33	23.3554	66	134	35.39	39.03	2.79799e+06	2.41776e+06	2.24529e+06	2.72704e+06	2.23096e+07	8.31421e+06
TRUE	High	Master Protein	QEL89407.1	HAD family phosphatase [Azospirillum brasilense]	0	6.349	11	2	7	2	227	24.4	5.19		11.28		2				Pf00702		56452318		A0A0P0EP28; abf:AMK58_11665; QEL89407.1	0	0	0.548	-0.87	0.202916	0.726312	2.64	19.0855	148	52	41.14		720551	234340	115975		321944
TRUE	High	Master Protein	QEL89755.1	3-methyl-2-oxobutanoate hydroxymethyltransferase [Azospirillum brasilense]	0	69.267	80	11	89	11	274	28.7	6.13		224.85		11	other metabolic processes	other cell component	other molecular function	Pf02548	[GO:0003864]; GO:0016742; GO:0016741; GO:0016740; GO:0003824; GO:0003674 [GO:0005737]; GO:0110165; GO:0005622; GO:0005575 [GO:0008168]; GO:0016741; GO:0016740; GO:0003824; GO:0003674 [GO:0015940]; GO:0015939; GO:0042364; GO:0042398; GO:0043604; GO:0072330; GO:0006575; GO:0006767; GO:0032787; GO:0043603; GO:0009110; GO:1901566; GO:0044271; GO:0046394; GO:0044237; GO:1901564; GO:0006766; GO:0019752…	56448593	panB	A0A0N7I7M4; abf:AMK58_05395; QEL89755.1	0	0	0.754	-0.41	0.581089	0.945718	31.12	23.7451	108.9	91.1	6.82	19.51	1.01049e+07	5.59724e+06	3.9227e+06	3.75015e+06	1.66197e+07	8.46315e+06
TRUE	High	Master Protein	QEL90863.1	SPFH/Band 7/PHB domain protein [Azospirillum brasilense]	0	35.011	28	5	22	5	350	38.2	5.53		58.22		5		other membranes		Pf01145	[GO:0016020]; GO:0110165; GO:0005575	56450433		A0A0P0ERC8; abf:AMK58_03675; QEL90863.1	0	0	5.272	2.4	0.0601433	0.339058	61.92	20.7293	18.8	181.2	39.66	18.45	330239	73721.9	78628.4	856100	4.37173e+06	1.65972e+06
TRUE	High	Master Protein	QEL91388.1	response regulator [Azospirillum brasilense]	0	10.015	30	2	6	2	134	14.8	7.36		14.05		2	signal transduction			Pf00072	[GO:0000160]; GO:0035556; GO:0007165; GO:0009987; GO:0050794; GO:0007154; GO:0023052; GO:0051716; GO:0008150; GO:0050789; GO:0050896; GO:0065007	56453361		A0A0P0FCD0; abf:AMK58_17440; QEL91388.1	0	0	100	6.64	1e-17	9.62989e-17				200		57.72					637341	115861
TRUE	High	Master Protein	QEL92167.1	ABC transporter permease [Azospirillum brasilense]	0	10.116	25	3	6	3	222	23.3	10.07		9.86		3	transport	plasma membrane;other membranes		Pf00528	[GO:0005886]; GO:0016020; GO:0071944; GO:0110165; GO:0005575 [GO:0055085]; GO:0006810; GO:0009987; GO:0051234; GO:0008150; GO:0051179			A0A4D8QK36; QEL92167.1	0	0	0.01	-6.64	1e-17	9.62989e-17			200		37		876622	268751	163004
TRUE	High	Master Protein	QEL90447.1	hypothetical protein D9621_10050 [Azospirillum brasilense]	0	50.404	55	8	59	8	210	23	7.66		108.64		8				Pf19630		56452004		A0A0P0EYT4; abf:AMK58_08150; QEL90447.1	0	0	5.486	2.46	0.0432833	0.260277	24.44	24.1349	28.6	171.4	10.15	5.09	3.66515e+06	1.70403e+06	1.59363e+06	1.19436e+07	4.25581e+07	1.6717e+07
TRUE	High	Master Protein	QEL91110.1	methyl-accepting chemotaxis protein [Azospirillum brasilense]	0	48.182	46	9	25	9	388	42.7	5		51.36		9	signal transduction	other membranes		Pf00015	[GO:0007165]; GO:0009987; GO:0050794; GO:0007154; GO:0023052; GO:0051716; GO:0008150; GO:0050789; GO:0050896; GO:0065007 [GO:0016020]; GO:0110165; GO:0005575	56450170		A0A0P0F407; abf:AMK58_02375; QEL91110.1	0	0	1.378	0.46	0.991648	0.999932	68.05	20.7274	73	127	45.02	17.51	1.8942e+06	409329	384121	964385	4.27453e+06	1.32673e+06
TRUE	High	Master Protein	QEL91253.1	class II fructose-bisphosphatase [Azospirillum brasilense]	0	100.555	74	15	201	15	321	33.6	6		459.67		15	other metabolic processes		other molecular function	Pf03320	[GO:0006071]; GO:0019400; GO:0005975; GO:0019751; GO:0044238; GO:0071704; GO:0006066; GO:0008152; GO:0044281; GO:1901615; GO:0008150 [GO:0006094]; GO:0006006; GO:0019319; GO:0019318; GO:0046364; GO:0005996; GO:0016051; GO:0044283; GO:0005975; GO:0044281; GO:1901576; GO:0009058; GO:0044238; GO:0071704; GO:0008152; GO:0008150 [GO:0042132]; GO:0050308; GO:0019203; GO:0016791; GO:0042578; GO:0016788;…		glpX	A0A0P0F6J6; A0A2S1XL42; abf:AMK58_06775; azt:TSH58p_05245; QEL91253.1	0	0	0.929	-0.11	0.778333	0.983262	44.16	26.4911	104.6	95.4	12.53	13.58	8.53968e+07	3.42584e+07	2.56825e+07	3.01207e+07	1.22331e+08	6.00645e+07
TRUE	High	Master Protein	QEL91166.1	Tim44 domain-containing protein [Azospirillum brasilense]	0	48.772	58	9	46	9	224	24.7	4.96		91.24		9	transport	other membranes		Pf04280	[GO:0006886]; GO:0015031; GO:0046907; GO:0008104; GO:0045184; GO:0071702; GO:0071705; GO:0006810; GO:0051641; GO:0051649; GO:0070727; GO:0051234; GO:0009987; GO:0051179; GO:0033036; GO:0008150 [GO:0016020]; GO:0110165; GO:0005575	56449783		A0A0P0F368; aare:D3093_09835; abf:AMK58_00465; QEL91166.1	0	0	0.687	-0.54	0.442583	0.91063	14.81	22.3187	112.8	87.2	10.05	9.27	5.79286e+06	2.4737e+06	1.79565e+06	2.13113e+06	7.56128e+06	2.75741e+06
TRUE	High	Master Protein	QEL94338.1	DNA-binding response regulator [Azospirillum brasilense]	0	51.753	58	11	71	11	237	26.6	5.86		148.05		11	signal transduction;other biological processes		nucleic acid binding activity	Pf00072, Pf00486	[GO:0000160]; GO:0035556; GO:0007165; GO:0009987; GO:0050794; GO:0007154; GO:0023052; GO:0051716; GO:0008150; GO:0050789; GO:0050896; GO:0065007 [GO:0003677]; GO:0003676; GO:0097159; GO:0005488; GO:0003674 [GO:0006355]; GO:0010468; GO:2001141; GO:0010556; GO:0051252; GO:0031326; GO:0060255; GO:0019219; GO:0009889; GO:0031323; GO:0019222; GO:0051171; GO:0080090; GO:0050794; GO:0050789; GO:0065007;…	56453488		A0A0P0FFT9; A0A9P1K0K8; abf:AMK58_27085; abs:AZOBR_p440095; QEL94338.1	0	0	2.523	1.34	0.310637	0.854133	33.62	24.154	51.2	148.8	25.98	7.76	8.72301e+06	2.59634e+06	2.34547e+06	9.0663e+06	3.44956e+07	1.60703e+07
TRUE	High	Master Protein	QEL92342.1	response regulator [Azospirillum brasilense]	0	36.29	70	6	45	6	121	13.6	5.3		100.22		6	signal transduction			Pf00072	[GO:0000160]; GO:0035556; GO:0007165; GO:0009987; GO:0050794; GO:0007154; GO:0023052; GO:0051716; GO:0008150; GO:0050789; GO:0050896; GO:0065007	56451294	cheY	abf:AMK58_19565; Q8VL09; QEL92342.1	0	0	1.983	0.99	0.483625	0.925467	88.07	22.7156	56.3	143.7	61.98	17.07	8.29198e+06	1.55675e+06	1.13385e+06	4.43686e+06	1.7419e+07	5.33101e+06
TRUE	High	Master Protein	QEL92175.1	translation initiation factor IF-1 [Azospirillum brasilense]	0	17.99	47	4	11	4	72	8.3	9.6		8.84		4	protein metabolism;other metabolic processes	other cell component	translation activity;nucleic acid binding activity	Pf01176	[GO:0003743]; GO:0008135; GO:0006413; GO:0090079; GO:0006412; GO:0044237; GO:0003676; GO:0045182; GO:0009059; GO:0019538; GO:0043043; GO:0010467; GO:0008152; GO:0009987; GO:0097159; GO:0003674; GO:0006417; GO:0043170; GO:0044249; GO:1901576; GO:0044238; GO:1901564; GO:0006518; GO:0043604; GO:1901566; GO:0008150; GO:0005488; GO:0010608; GO:0034248; GO:0051246; GO:0071704; GO:0009058; GO:0006807; G…	56451467	infA	A0A060DTQ3; A0A2S1XQB4; A0A5B0KTT1; A0A839W6N5; A0A9P1NPD6; A0A9W7TZZ3; aare:D3093_21920; abf:AMK58_20410; abq:ABAZ39_20555; abs:AZOBR_p1120026; azt:TSH58p_24745; QEL92175.1	0	0	1.125	0.17	0.806538	0.983933	80.94	19.9346	115.4	84.6	42.92	47.93	405015	481131	381752	177494	1837675	597086
TRUE	High	Master Protein	QEL90417.1	serine hydroxymethyltransferase [Azospirillum brasilense]	0	138.892	66	20	301	20	436	46.8	6.47		617.36		20	other metabolic processes	other cell component	other molecular function	Pf00464	[GO:0004372]; GO:0016742; GO:0016741; GO:0016740; GO:0003824; GO:0003674 [GO:0005737]; GO:0110165; GO:0005622; GO:0005575 [GO:0006730]; GO:0044237; GO:0044281; GO:0008152; GO:0009987; GO:0008150 [GO:0008168]; GO:0016741; GO:0016740; GO:0003824; GO:0003674 [GO:0019264]; GO:0006545; GO:0006563; GO:0006544; GO:0009070; GO:0009069; GO:0170034; GO:0170038; GO:0170033; GO:0170039; GO:0008652; GO:190160…	56451970	glyA	A0A0N7I7U0; A0A839W094; A0A9P1NM94; abf:AMK58_08320; abs:AZOBR_140239; QEL90417.1	0	0	0.643	-0.64	0.447637	0.912127	32.45	26.7715	124.2	75.8	4.17	2.21	1.12037e+08	5.8248e+07	4.17092e+07	3.77282e+07	1.26674e+08	5.63077e+07
TRUE	High	Master Protein	QEL93396.1	PAS domain S-box protein [Azospirillum brasilense]	0	111.181	52	18	73	18	617	67.4	6.46		166.82		18	other biological processes			Pf02518, Pf07568, Pf08448, Pf13426	[GO:0006355]; GO:0010468; GO:2001141; GO:0010556; GO:0051252; GO:0031326; GO:0060255; GO:0019219; GO:0009889; GO:0031323; GO:0019222; GO:0051171; GO:0080090; GO:0050794; GO:0050789; GO:0065007; GO:0008150			A0A0P0EVK7; abf:AMK58_23595; QEL93396.1	0	0	2.565	1.36	0.300646	0.853697	54.25	22.7916	41.3	158.7	51.07	1.37	4.3743e+06	968503	712685	4.2128e+06	1.438e+07	6.29157e+06
TRUE	High	Master Protein	QEL91576.1	TRAP transporter substrate-binding protein [Azospirillum brasilense]	0	63.365	40	12	80	12	344	37.7	8.54		159.23		12	transport	other cell component		Pf03480	[GO:0030288]; GO:0042597; GO:0030313; GO:0110165; GO:0031975; GO:0005575 [GO:0055085]; GO:0006810; GO:0009987; GO:0051234; GO:0008150; GO:0051179 [GO:0071702]; GO:0006810; GO:0051234; GO:0051179; GO:0008150	56453152		A0A0N7I8E7; abf:AMK58_16400; QEL91576.1	0	0	4.509	2.17	0.0772983	0.39766	21.69	24.4449	39.1	160.9	11.33	17.81	5.27385e+06	2.87055e+06	2.48973e+06	1.65456e+07	4.12427e+07	1.9967e+07
TRUE	High	Master Protein	QEL91098.1	SPOR domain-containing protein [Azospirillum brasilense]	0	7.209	19	4	6	4	370	37.1	6.71		9		4		other membranes	other molecular function	Pf05036	[GO:0016020]; GO:0110165; GO:0005575 [GO:0042834]; GO:0005539; GO:0097367; GO:0005488; GO:0003674			A0A0P0E849; abf:AMK58_02440; QEL91098.1	0	0	1.62	0.7	0.724147	0.969039	6.73	17.6345	76.4	123.6		6.41			31828		273111	107871
TRUE	High	Master Protein	QEL90471.1	ribosome biogenesis GTPase Der [Azospirillum brasilense]	0	64.108	46	16	86	16	467	51.4	7.61		146.47		16	other biological processes		other molecular function	Pf01926, Pf14714	[GO:0005525]; GO:0032561; GO:0035639; GO:0019001; GO:0032555; GO:0043168; GO:1901265; GO:1901363; GO:0017076; GO:0032553; GO:0043167; GO:0097159; GO:0036094; GO:0000166; GO:0097367; GO:0005488; GO:0003674 [GO:0016887]; GO:0017111; GO:0140657; GO:0016462; GO:0003674; GO:0016818; GO:0016817; GO:0016787; GO:0003824 [GO:0042254]; GO:0022613; GO:0044085; GO:0071840; GO:0009987; GO:0008150	56452031	der	A0A0P0F437; abf:AMK58_08015; QEL90471.1	0	0	0.92	-0.12	0.768823	0.9818	27.06	22.8978	107.6	92.4	11.95	1.94	7.86698e+06	3.05257e+06	2.51522e+06	3.02534e+06	1.09291e+07	4.76241e+06
TRUE	High	Master Protein	QEL88783.1	ModD protein [Azospirillum brasilense]	0	29.252	63	8	15	8	275	28.3	6.7		30.18		8	other metabolic processes		other molecular function	Pf01729, Pf02749	[GO:0004514]; GO:0016763; GO:0016757; GO:0016740; GO:0003824; GO:0003674 [GO:0009435]; GO:0006164; GO:0019359; GO:0019674; GO:0006163; GO:0009165; GO:0072522; GO:0019363; GO:0046496; GO:0009117; GO:0072521; GO:1901293; GO:0018130; GO:0019438; GO:0044271; GO:1901362; GO:1901566; GO:0019362; GO:0072525; GO:0006753; GO:0006725; GO:0034641; GO:0046483; GO:1901360; GO:1901564; GO:0034654; GO:0090407; …	56449986	modD	A0A0P0E9K1; abf:AMK58_01475; QEL88783.1	0	0	2.306	1.21	0.446656	0.911958	24.69	19.9035	40.1	159.9	34.83	9.47	287685	118861	173916	623283	2.22719e+06	806785
TRUE	High	Master Protein	QEL91994.1	formate dehydrogenase accessory protein FdhE [Azospirillum brasilense]	0	62.999	47	8	51	8	299	30.6	4.84		137.14		8		other cell component		Pf04216	[GO:0005737]; GO:0110165; GO:0005622; GO:0005575	56451556	fdhE	A0A0P0FAH9; abf:AMK58_21535; QEL91994.1	0	0	0.93	-0.1	0.736482	0.969324	61.36	22.5551	67.3	132.7	13.22	47.72	2.62656e+06	1.28013e+06	1.23405e+06	1.08655e+06	9.88566e+06	4.88241e+06
TRUE	High	Master Protein	QEL88680.1	tRNA (adenosine(37)-N6)-threonylcarbamoyltransferase complex transferase subunit TsaD [Azospirillum brasilense]	0	23.831	27	6	9	6	357	37.4	6.95		15.25		6	RNA metabolism OR transcription;other metabolic processes	other cell component	other molecular function	Pf00814	[GO:0002949]; GO:0006400; GO:0070525; GO:0008033; GO:0009451; GO:0006399; GO:0034470; GO:0016070; GO:0043412; GO:0034660; GO:0006396; GO:0090304; GO:0043170; GO:0010467; GO:0006139; GO:0071704; GO:0009059; GO:0006725; GO:0034641; GO:0044238; GO:0046483; GO:1901360; GO:0008152; GO:0044249; GO:1901576; GO:0044237; GO:0006807; GO:0008150; GO:0009058; GO:0009987 [GO:0005506]; GO:0046914; GO:0046872; …	56450102	tsaD	A0A0P0EW55; abf:AMK58_02035; QEL88680.1	0	0	1.16	0.21	0.854501	0.99	79.37	19.2466	119	81	21.26	20.02	578385	262777	297648	276464	661121	324375
TRUE	High	Master Protein	QEL89395.1	RNA pyrophosphohydrolase [Azospirillum brasilense]	0	36.94	81	7	32	7	165	18.7	5.08		84.24		7			other molecular function	Pf00293	[GO:0016462]; GO:0016818; GO:0016817; GO:0016787; GO:0003824; GO:0003674	56452305	rppH	A0A0P0EP38; abf:AMK58_11730; QEL89395.1	0	0	1.723	0.78	0.677573	0.967607	38.32	22.0782	73.7	126.3	19.07	12.04	2.66347e+06	1.39682e+06	737679	2.48353e+06	8.69903e+06	3.03105e+06
TRUE	High	Master Protein	QEL90910.1	peptide-methionine (S)-S-oxide reductase MsrA [Azospirillum brasilense]	0	26.451	51	5	17	5	213	23.4	6.2		28.54		5	protein metabolism;other metabolic processes		other molecular function	Pf01625	[GO:0008113]; GO:0016671; GO:0016667; GO:0016491; GO:0003824; GO:0003674 [GO:0033744]; GO:0016671; GO:0016667; GO:0016491; GO:0003824; GO:0003674 [GO:0036211]; GO:0019538; GO:0043412; GO:0043170; GO:0044238; GO:1901564; GO:0071704; GO:0008152; GO:0006807; GO:0008150		msrA	A0A4D8QHD2; QEL90910.1	0	0	1.736	0.8	0.71379	0.969039	32.03	19.7721	105	95	22.08	44.03	528642	392037	227765	503302	750267	451511
TRUE	High	Master Protein	QEL90084.1	ATP-binding cassette domain-containing protein [Azospirillum brasilense]	0	53.038	52	10	39	10	294	32.4	5.22		83.06		10			other molecular function	Pf00005, Pf12399	[GO:0005524]; GO:0032559; GO:0035639; GO:0030554; GO:0032555; GO:0043168; GO:1901265; GO:1901363; GO:0017076; GO:0032553; GO:0043167; GO:0097159; GO:0036094; GO:0000166; GO:0097367; GO:0005488; GO:0003674 [GO:0016887]; GO:0017111; GO:0140657; GO:0016462; GO:0003674; GO:0016818; GO:0016817; GO:0016787; GO:0003824	56448219		A0A0P0EHT4; abf:AMK58_07245; QEL90084.1	0	0	1.259	0.33	0.910462	0.994634	46.3	23.2339	79.5	120.5	21.82	28.93	5.75836e+06	2.41662e+06	1.38579e+06	4.08909e+06	9409739	7.4482e+06
TRUE	High	Master Protein	QEL92353.1	sigma-54-dependent Fis family transcriptional regulator [Azospirillum brasilense]	0	77.185	47	16	78	16	512	54.1	7.14		107.59		16	signal transduction;other biological processes		nucleic acid binding activity;other molecular function	Pf00158, Pf02954	[GO:0000160]; GO:0035556; GO:0007165; GO:0009987; GO:0050794; GO:0007154; GO:0023052; GO:0051716; GO:0008150; GO:0050789; GO:0050896; GO:0065007 [GO:0005524]; GO:0032559; GO:0035639; GO:0030554; GO:0032555; GO:0043168; GO:1901265; GO:1901363; GO:0017076; GO:0032553; GO:0043167; GO:0097159; GO:0036094; GO:0000166; GO:0097367; GO:0005488; GO:0003674 [GO:0006355]; GO:0010468; GO:2001141; GO:0010556;…	56451280	flbD	abf:AMK58_19490; Q5MIL1; QEL92353.1	0	0	2.077	1.05	0.446314	0.911958	49.72	23.1501	69	131	21.01	0.09	6.37857e+06	2.20978e+06	1.68742e+06	4.67488e+06	1.64302e+07	7.09859e+06
TRUE	High	Master Protein	QEL92692.1	HAMP domain-containing protein [Azospirillum brasilense]	0	72.989	42	18	58	18	657	68.9	5.97		99.71		18	signal transduction	other membranes		Pf00672, Pf07228	[GO:0007165]; GO:0009987; GO:0050794; GO:0007154; GO:0023052; GO:0051716; GO:0008150; GO:0050789; GO:0050896; GO:0065007 [GO:0016020]; GO:0110165; GO:0005575	56449095		A0A0P0F302; abf:AMK58_17930; QEL92692.1	0	0	1.322	0.4	0.965628	0.998759	25.75	21.9199	77.1	122.9	22.99	11.39	3.14401e+06	1.07331e+06	794258	2.17234e+06	6.08252e+06	2.89453e+06
TRUE	High	Master Protein	QEL92190.1	polyketide cyclase [Azospirillum brasilense]	0	14.65	44	4	13	4	154	17.5	5.26		21.05		4				Pf08327		56451451		A0A0P0EZ61; abf:AMK58_20330; QEL92190.1	0	0	1.154	0.21	0.83361	0.988266	19.88	20.5972	87.6	112.4	32.54	19.26	987298	371583	542964	889740	2.16949e+06	1.04335e+06
TRUE	High	Master Protein	QEL93411.1	phosphoglycolate phosphatase [Azospirillum brasilense]	0	35.271	76	8	26	8	235	24.4	6.11		33.76		8	other metabolic processes		other molecular function	Pf13419	[GO:0005975]; GO:0044238; GO:0071704; GO:0008152; GO:0008150 [GO:0008967]; GO:0016791; GO:0042578; GO:0016788; GO:0016787; GO:0003824; GO:0003674 [GO:0046295]; GO:0009441; GO:0034309; GO:0072330; GO:0032787; GO:0034308; GO:0046165; GO:0046394; GO:0019752; GO:0006066; GO:0044283; GO:1901617; GO:0016053; GO:0043436; GO:0044281; GO:1901615; GO:0009058; GO:1901576; GO:0006082; GO:0044249; GO:0008152;…	56450729	gph	A0A0P0F102; abf:AMK58_23515; QEL93411.1	0	0	1.574	0.65	0.687985	0.967926	37.29	23.5988	160.2	39.8	11.24	71.23	1.26953e+07	6.93502e+06	5.98555e+06	5.76957e+06	6.74071e+06	2.74229e+06
TRUE	High	Master Protein	QEL91806.1	hypothetical protein D9621_16615 [Azospirillum brasilense]	0	42.653	62	7	49	7	162	17.4	5.58		100.14		7	cell organization and biogenesis			Pf07309	[GO:0044781]; GO:0006996; GO:0030030; GO:0016043; GO:0071840; GO:0009987; GO:0008150	56452824		A0A0P0F9M5; abf:AMK58_14820; QEL91806.1	0	0	1.24	0.31	0.92641	0.994694	26.74	23.1296	96.4	103.6	14.54	3.96	7.22323e+06	2.65855e+06	2.6204e+06	4.0628e+06	1.397e+07	6.51821e+06
TRUE	High	Master Protein	QEL93400.1	alpha-glucosidase/alpha-galactosidase [Azospirillum brasilense]	0	37.94	29	7	20	7	431	47.4	6.13		49.08		7	other metabolic processes		other molecular function	Pf02056, Pf11975	[GO:0004553]; GO:0016798; GO:0016787; GO:0003824; GO:0003674 [GO:0005975]; GO:0044238; GO:0071704; GO:0008152; GO:0008150 [GO:0016616]; GO:0016614; GO:0016491; GO:0003824; GO:0003674 [GO:0046872]; GO:0043169; GO:0043167; GO:0036094; GO:0005488; GO:0003674	56450740		A0A0P0FE06; abf:AMK58_23570; QEL93400.1	0	0	100	6.64	1e-17	9.62989e-17				200		27.15				313155	1.75512e+06	500889
TRUE	High	Master Protein	QEL90827.1	cell division protein FtsA [Azospirillum brasilense]	0	36.716	36	9	26	9	423	44.6	6.89		33.32		9	cell cycle OR cell proliferation	plasma membrane;other membranes;other cell component		Pf02491, Pf14450	[GO:0009898]; GO:0098562; GO:0005886; GO:0098552; GO:0016020; GO:0071944; GO:0110165; GO:0005575 [GO:0032153]; GO:0110165; GO:0005575 [GO:0043093]; GO:0000910; GO:0022414; GO:0019954; GO:0032505; GO:0022402; GO:0051301; GO:0008150; GO:0000003; GO:0009987; GO:0007049		ftsA	A0A4D8QLT3; QEL90827.1	0	0	1.131	0.18	0.808849	0.983933	31.66	19.7999	108.3	91.7	68.81	29.32	2.02546e+06	263179	319826	295339	1.86616e+06	592974
TRUE	High	Master Protein	QEL91946.1	sugar ABC transporter substrate-binding protein [Azospirillum brasilense]	0	97.688	67	17	90	17	421	45.1	7.52		178.54		17	transport	other cell component		Pf01547	[GO:0042597]; GO:0110165; GO:0005575 [GO:0055085]; GO:0006810; GO:0009987; GO:0051234; GO:0008150; GO:0051179	56451608		A0A0P0EW36; abf:AMK58_14075; QEL91946.1	0	0	3.921	1.97	0.112896	0.514305	35.8	23.8694	39.4	160.6	8.34	5.94	4.26384e+06	1.94155e+06	1.35749e+06	8.72028e+06	3.40294e+07	1.33835e+07
TRUE	High	Master Protein	QEL91973.1	D-2-hydroxyacid dehydrogenase family protein [Azospirillum brasilense]	0	62.286	69	13	82	13	314	33.7	5.88		162.02		13			other molecular function	Pf00389, Pf02826	[GO:0016616]; GO:0016614; GO:0016491; GO:0003824; GO:0003674 [GO:0051287]; GO:0030554; GO:0017076; GO:0000166; GO:1901265; GO:1901363; GO:0097159; GO:0036094; GO:0005488; GO:0003674	56451578		A0A0P0F0I6; abf:AMK58_13925; QEL91973.1	0	0	0.953	-0.07	0.80368	0.983933	26.68	23.435	109	91	16.4	2.73	7.20322e+06	4.6734e+06	3.70201e+06	4.17272e+06	1.52651e+07	6.66759e+06
TRUE	High	Master Protein	QEL94730.1	DUF288 domain-containing protein (plasmid) [Azospirillum brasilense]	0	77.069	75	14	59	14	339	38.8	5.31		110.7		14				Pf03385				A0A4D8QS63; QEL94730.1	0	0	3.55	1.83	0.145266	0.600137	48.12	23.3785	36.7	163.3	15.65	11.42	3.15083e+06	1.12324e+06	1.00274e+06	7.69225e+06	2.19802e+07	9.78185e+06
TRUE	High	Master Protein	QEL92185.1	arginase [Azospirillum brasilense]	0	19.283	32	5	9	5	321	34.2	5.81		20.13		5	other metabolic processes		other molecular function	Pf00491	[GO:0000050]; GO:0019627; GO:0043604; GO:1901566; GO:0043603; GO:0044281; GO:0071941; GO:1901564; GO:0044271; GO:1901576; GO:0006807; GO:0008152; GO:0071704; GO:0034641; GO:0044249; GO:0009058; GO:0008150; GO:0044237; GO:0009987 [GO:0004053]; GO:0016813; GO:0016810; GO:0016787; GO:0003824; GO:0003674 [GO:0006525]; GO:1901605; GO:0006520; GO:0019752; GO:1901564; GO:0044238; GO:0071704; GO:0043436;…	56451456	rocF	A0A0P0F9Z8; abf:AMK58_20355; QEL92185.1	0	0	2.201	1.14	0.399901	0.883373	13.56	17.7717	60.5	139.5	11.62	12.37		47919	31409.8	95256.5	398213	184979
TRUE	High	Master Protein	QEL94731.1	class I SAM-dependent methyltransferase (plasmid) [Azospirillum brasilense]	0	66.428	62	14	117	14	291	33.4	6.46		193.1		14	other metabolic processes		other molecular function	Pf13649	[GO:0008757]; GO:0008168; GO:0016741; GO:0016740; GO:0003824; GO:0003674 [GO:0032259]; GO:0008152; GO:0008150			A0A4D8QZC5; QEL94731.1	0	0	1.718	0.78	0.606205	0.949622	26.61	25.5386	74	126	7.09	5.1	2.75223e+07	1.16535e+07	9.9462e+06	2.2773e+07	8.83141e+07	3.70857e+07
TRUE	High	Master Protein	QEL89251.1	DUF2889 domain-containing protein [Azospirillum brasilense]	0	49.208	63	10	67	10	204	22.6	7.5		111.67		10				Pf11136		56452142		A0A060DCS2; A0A5B0L1G8; abf:AMK58_12510; abq:ABAZ39_01315; QEL89251.1	0	0	1.175	0.23	0.981585	0.999932	45.96	23.2191	75.2	124.8	14.83	7.92	6.50243e+06	2.53543e+06	1.87112e+06	4.11133e+06	1.64627e+07	7.22895e+06
TRUE	High	Master Protein	QEL91109.1	chemotaxis response regulator protein-glutamate methylesterase [Azospirillum brasilense]	0	18.291	19	4	6	4	354	37.4	6.74		9.17		4	signal transduction;other biological processes	other cell component	other molecular function	Pf00072, Pf01339	[GO:0000156]; GO:0060089; GO:0000160; GO:0003674; GO:0035556; GO:0007165; GO:0009987; GO:0050794; GO:0007154; GO:0023052; GO:0051716; GO:0008150; GO:0050789; GO:0050896; GO:0065007 [GO:0005737]; GO:0110165; GO:0005622; GO:0005575 [GO:0006935]; GO:0042330; GO:0042221; GO:0040011; GO:0009605; GO:0050896; GO:0008150 [GO:0008984]; GO:0051723; GO:0052689; GO:0140096; GO:0016788; GO:0003824; GO:0016787…	56450171	cheB	A0A0N7I7F7; abf:AMK58_02380; QEL91109.1	0	0	2.776	1.47	0.271231	0.823738	57.72	18.362	20.6	179.4	17.68	9.58	55648	21372.5	14992	215170	627497	315525
TRUE	High	Master Protein	QEL92294.1	bifunctional aconitate hydratase 2/2-methylisocitrate dehydratase [Azospirillum brasilense]	0	345.664	83	60	584	60	861	92.5	5.45		1212.52		60	other metabolic processes	cytosol	nucleic acid binding activity;other molecular function	Pf00330, Pf06434, Pf11791	[GO:0003723]; GO:0003676; GO:0097159; GO:0005488; GO:0003674 [GO:0003994]; GO:0016836; GO:0016835; GO:0016829; GO:0003824; GO:0003674 [GO:0005829]; GO:0110165; GO:0005737; GO:0005575; GO:0005622 [GO:0006099]; GO:0044238; GO:0009060; GO:0008152; GO:0045333; GO:0008150; GO:0015980; GO:0006091; GO:0044237; GO:0009987 [GO:0046872]; GO:0043169; GO:0043167; GO:0036094; GO:0005488; GO:0003674 [GO:004745…	56451348	acnB	A0A0P0F374; abf:AMK58_19825; QEL92294.1	0	0	0.096	-3.38	0.00125583	0.010823	58.65	27.9092	187.9	12.1	9.61	49.74	5.09982e+08	2.1796e+08	1.59704e+08	3.4099e+07	5.46858e+07	2.32024e+07
TRUE	High	Master Protein	QEL93799.1	MCE family protein (plasmid) [Azospirillum brasilense]	0	4.582	9	2	3	2	319	34.3	5.38		2.58		2		other membranes		Pf02470	[GO:0016020]; GO:0110165; GO:0005575	56447384		A0A0N7I8J1; abf:AMK58_18405; QEL93799.1	0	0	100	6.64	1e-17	9.62989e-17				200		26.43				80275.6	425369	117274
TRUE	High	Master Protein	QEL93103.1	M48 family peptidase [Azospirillum brasilense]	0	30.559	41	7	34	7	257	26.9	6.54		49.9		7	protein metabolism		other molecular function	Pf01435	[GO:0004222]; GO:0004175; GO:0008237; GO:0008233; GO:0016787; GO:0140096; GO:0003824; GO:0003674 [GO:0006508]; GO:0019538; GO:0043170; GO:0044238; GO:1901564; GO:0071704; GO:0008152; GO:0006807; GO:0008150 [GO:0046872]; GO:0043169; GO:0043167; GO:0036094; GO:0005488; GO:0003674			A0A0P0EWA1; abf:AMK58_24650; QEL93103.1	0	0	1.563	0.64	0.826679	0.988266	34.43	21.4928	68.5	131.5	18.01	10.32	1.83434e+06	621987	577131	1.5982e+06	6.52166e+06	2.32901e+06
TRUE	High	Master Protein	QEL94179.1	bifunctional 4-hydroxy-2-oxoglutarate aldolase/2-dehydro-3-deoxy-phosphogluconate aldolase [Azospirillum brasilense]	0	49.482	71	9	118	9	211	22.1	6.34		326.44		9			other molecular function	Pf01081	[GO:0008675]; GO:0016832; GO:0016830; GO:0016829; GO:0003824; GO:0003674 [GO:0016829]; GO:0003824; GO:0003674	56448828	eda	A0A060DTT1; A0A2S1XMJ8; A0A4D8R850; A0A839W453; A0A9P1NRR1; abf:AMK58_26155; abq:ABAZ39_30515; abs:AZOBR_p410049; azt:TSH58p_19280; QEL94179.1	0	0	0.437	-1.19	0.207727	0.732867	34.05	25.0178	138.2	61.8	18.74	5.86	5.44489e+07	1.85943e+07	1.59705e+07	1.03113e+07	3.95915e+07	1.53769e+07
TRUE	High	Master Protein	QEL94742.1	glucose-1-phosphate thymidylyltransferase (plasmid) [Azospirillum brasilense]	0	96.192	91	16	158	16	288	31.8	5.52		375.49		16	other metabolic processes		other molecular function	Pf00483	[GO:0008879]; GO:0016779; GO:0016772; GO:0016740; GO:0003824; GO:0003674 [GO:0045226]; GO:0000271; GO:0046379; GO:0005976; GO:0009059; GO:0016051; GO:0005975; GO:0043170; GO:0044249; GO:1901576; GO:0044238; GO:0071704; GO:0009058; GO:0044237; GO:0008152; GO:0009987; GO:0008150 [GO:0046872]; GO:0043169; GO:0043167; GO:0036094; GO:0005488; GO:0003674	56449527	rmbA	abf:AMK58_28935; Q6QWA5; QEL94742.1	0	0	1.466	0.55	0.756943	0.975987	41.79	25.2584	79.6	120.4	6.82	10	2.5424e+07	1.32695e+07	8.94785e+06	21389254	7.33205e+07	2.68658e+07
TRUE	High	Master Protein	QEL89305.1	tRNA (guanosine(37)-N1)-methyltransferase TrmD [Azospirillum brasilense]	0	10.928	20	2	4	2	266	28.9	6.55		9.5		2	RNA metabolism OR transcription;other metabolic processes	other cell component	other molecular function	Pf01746	[GO:0005737]; GO:0110165; GO:0005622; GO:0005575 [GO:0030488]; GO:0001510; GO:0006400; GO:0009451; GO:0043414; GO:0008033; GO:0016070; GO:0043412; GO:0032259; GO:0006399; GO:0034470; GO:0090304; GO:0043170; GO:0008152; GO:0034660; GO:0006396; GO:0006139; GO:0071704; GO:0008150; GO:0010467; GO:0006725; GO:0034641; GO:0044238; GO:0046483; GO:1901360; GO:0009059; GO:0044237; GO:0006807; GO:0044249; …	56452204	trmD	A0A0P0F9L7; abf:AMK58_12220; QEL89305.1	0	0	0.01	-6.64	1e-17	9.62989e-17			200		26.93		177312	99795.3	44118.5
TRUE	High	Master Protein	QEL90747.1	globin-coupled sensor protein [Azospirillum brasilense]	0	20.426	17	5	17	4	451	47.2	6.01		35.58		5								QEL90747.1	0	0	1.145	0.2	0.833967	0.988266	32.51	19.0768	78.6	121.4	32.86	10.01	297867	170795	65835.1	209820	876665	382161
TRUE	High	Master Protein	QEL92530.1	ABC transporter substrate-binding protein [Azospirillum brasilense]	0	36.924	36	8	17	8	381	40.7	8.37		26.48		8	transport			Pf13458	[GO:0006865]; GO:0046942; GO:0071705; GO:0015711; GO:0015849; GO:0006810; GO:0071702; GO:0051234; GO:0051179; GO:0008150	56453020		A0A0P0ELS2; abf:AMK58_15745; QEL92530.1	0	0	1.252	0.32	0.899988	0.993479	51.23	21.092	45	155	50.37	26.22	596322	90084.8	188770	832521	3.29228e+06	2.04649e+06
TRUE	High	Master Protein	QEL91354.1	CinA family protein [Azospirillum brasilense]	0	15.083	40	3	7	3	167	17.3	9.01		13.05		3				Pf02464		56453398		A0A0P0EE01; abf:AMK58_17625; QEL91354.1	0	0	1.775	0.83	0.685055	0.967926	32.81	19.5705	67.6	132.4	22.05	15.18	622613	203625	169964	480490	1.79466e+06	574971
TRUE	High	Master Protein	QEL90707.1	dipeptidase [Azospirillum brasilense]	0	85.228	49	18	80	18	466	50.4	5.52		145.72		18			other molecular function	Pf01546, Pf07687	[GO:0016787]; GO:0003824; GO:0003674	56452538		A0A0P0EAU0; abf:AMK58_10570; QEL90707.1	0	0	1.118	0.16	0.966516	0.998759	27.8	22.8287	102.3	97.7	11.35	5.16	6.47574e+06	2.52572e+06	2.32477e+06	2.94781e+06	1.1248e+07	4.92348e+06
TRUE	High	Master Protein	QEL88925.1	MucR family transcriptional regulator [Azospirillum brasilense]	0	15.441	40	3	12	3	138	15.1	9.23		19.83		3	other biological processes		nucleic acid binding activity;other molecular function	Pf05443	[GO:0003677]; GO:0003676; GO:0097159; GO:0005488; GO:0003674 [GO:0006355]; GO:0010468; GO:2001141; GO:0010556; GO:0051252; GO:0031326; GO:0060255; GO:0019219; GO:0009889; GO:0031323; GO:0019222; GO:0051171; GO:0080090; GO:0050794; GO:0050789; GO:0065007; GO:0008150 [GO:0008270]; GO:0046914; GO:0046872; GO:0043169; GO:0043167; GO:0036094; GO:0005488; GO:0003674	56449827		A0A060DJP1; A0A2S1XHW9; A0A560CHK8; A0A839VU37; A0A9P1NKZ3; aare:D3093_09615; abf:AMK58_00685; abq:ABAZ39_14375; abs:AZOBR_10331; azt:TSH58p_11325; QEL88925.1	0	0	1.369	0.45	0.979544	0.999932	50.96	21.3498	84.2	115.8	26.8	24.79		499625	566662		3.88546e+06	1.17924e+06
TRUE	High	Master Protein	QEL93553.1	tripartite tricarboxylate transporter substrate binding protein (plasmid) [Azospirillum brasilense]	0	26.317	39	8	28	8	329	34.3	8.22		43.57		8				Pf03401		56447514		A0A4D8QQ35; QEL93553.1	0	0	4.45	2.15	0.103992	0.491363	34	20.9973	27.8	172.2	54.58	9	503102	66881.3	145497	1.30332e+06	5.28168e+06	1.94773e+06
TRUE	High	Master Protein	QEL88687.1	hypothetical protein D9621_00210 [Azospirillum brasilense]	0	11.933	26	5	7	5	325	34.8	4.69		10.84		5						56450095		A0A0N7I7E8; abf:AMK58_02000; QEL88687.1	0	0	1.553	0.64	0.837388	0.988266	45.44	20.0613	89.2	110.8	10.93	18.68	602142	362604	268914	388796	1.99221e+06	731448
TRUE	High	Master Protein	QEL92476.1	DUF1285 domain-containing protein [Azospirillum brasilense]	0	5.751	29	3	4	3	190	21.1	5.14		8.18		3				Pf06938, Pf21028		56452959		A0A0P0EG86; abf:AMK58_15450; QEL92476.1	0	0	1.814	0.86	0.619035	0.949622	16.37	18.2318	111.2	88.8	14.17	110.21	282821	103436	94682.5	38434.8	1.08711e+06
TRUE	High	Master Protein	QEL90766.1	hypothetical protein D9621_11860 [Azospirillum brasilense]	0	56.888	64	13	55	13	337	37.4	5.22		107.06		13				Pf19879		56452468		A0A0P0EZV7; abf:AMK58_10920; QEL90766.1	0	0	0.974	-0.04	0.755312	0.975987	37.34	22.2316	109.4	90.6	48.36	8.94	8.31055e+06	2.06208e+06	1.32069e+06	2.20593e+06	6.68799e+06	2.86258e+06
TRUE	High	Master Protein	QEL90711.1	hypothetical protein D9621_11550 [Azospirillum brasilense]	0	20.588	20	4	9	4	430	46.1	5.48		24.38		4								A0A4D8QNN0; QEL90711.1	0	0	100	6.64	1e-17	9.62989e-17				200		50.53				193233	210913	264934
TRUE	High	Master Protein	QEL89659.1	glycosyltransferase family 61 protein [Azospirillum brasilense]	0	22.924	31	7	17	7	331	36.4	6.32		28.64		7			other molecular function	Pf04577	[GO:0016757]; GO:0016740; GO:0003824; GO:0003674	56451719		A0A0P0EGR5; abf:AMK58_04865; QEL89659.1	0	0	3.119	1.64	0.246813	0.798893	12.24	20.6439	52.6	147.4		11.55	495144			844571	2.35009e+06	1.14334e+06
TRUE	High	Master Protein	QEL93410.1	ABC transporter ATP-binding protein [Azospirillum brasilense]	0	12.979	22	6	13	6	381	41.4	8.1		7.96		6	transport	plasma membrane;other membranes	transporter activity;other molecular function	Pf00005, Pf08402	[GO:0005524]; GO:0032559; GO:0035639; GO:0030554; GO:0032555; GO:0043168; GO:1901265; GO:1901363; GO:0017076; GO:0032553; GO:0043167; GO:0097159; GO:0036094; GO:0000166; GO:0097367; GO:0005488; GO:0003674 [GO:0016887]; GO:0017111; GO:0140657; GO:0016462; GO:0003674; GO:0016818; GO:0016817; GO:0016787; GO:0003824 [GO:0022857]; GO:0005215; GO:0055085; GO:0003674; GO:0006810; GO:0009987; GO:0051234;…			A0A4D8QU33; QEL93410.1	0	0	2.469	1.3	0.387757	0.878825	37.17	19.7909	31.2	168.8	14.32	23.71	147859	59365.3	61229	435053	1.21634e+06	845857
TRUE	High	Master Protein	QEL90144.1	ABC transporter substrate-binding protein [Azospirillum brasilense]	0	137.029	72	22	211	22	404	42.7	6.57		437.31		22				Pf13458		56448172		A0A0N7I7S2; abf:AMK58_07480; QEL90144.1	0	0	18.761	4.23	0.000299994	0.00269696	42.12	26.6986	11.7	188.3	5.05	4.44	7.93129e+06	3.57149e+06	3.03882e+06	7.37429e+07	2.3743e+08	1.05338e+08
TRUE	High	Master Protein	QEL94491.1	hypothetical protein D9621_30680 [Azospirillum brasilense]	0	31.322	33	7	18	7	418	44.8	5.96		37.4		7			other molecular function	Pf06537	[GO:0009055]; GO:0003674 [GO:0020037]; GO:0046906; GO:0097159; GO:0005488; GO:0003674 [GO:0046872]; GO:0043169; GO:0043167; GO:0036094; GO:0005488; GO:0003674	56453599		A0A0P0ERV3; abf:AMK58_25060; QEL94491.1	0	0	100	6.64	1e-17	9.62989e-17				200		33.34				1.56333e+06	3.26845e+06	1.35415e+06
TRUE	High	Master Protein	QEL90536.1	RNA polymerase sigma factor RpoH [Azospirillum brasilense]	0.001	2.715	9	2	2	2	294	33.8	6.73		0		2	RNA metabolism OR transcription;other metabolic processes;stress response;other biological processes	other cell component	nucleic acid binding activity;other molecular function	Pf00140, Pf04542, Pf04545	[GO:0003677]; GO:0003676; GO:0097159; GO:0005488; GO:0003674 [GO:0005737]; GO:0110165; GO:0005622; GO:0005575 [GO:0006352]; GO:0032774; GO:0006351; GO:0009059; GO:0016070; GO:0034654; GO:0010467; GO:0043170; GO:0044249; GO:1901576; GO:0090304; GO:0006139; GO:0018130; GO:0019438; GO:0044271; GO:1901362; GO:0071704; GO:0009058; GO:0044237; GO:0006725; GO:0034641; GO:0044238; GO:0046483; GO:1901360;…	56452732	rpoH; rpoH3	A0A0P0ED70; A0A9P1NMI2; abf:AMK58_09595; abs:AZOBR_150075; QEL90536.1	0	0
TRUE	High	Master Protein	QEL92720.1	efflux RND transporter periplasmic adaptor subunit [Azospirillum brasilense]	0	6.768	13	4	4	4	377	39.4	9.72		4.16		4	transport;other biological processes	other membranes	transporter activity	Pf16576	[GO:0016020]; GO:0110165; GO:0005575 [GO:0022857]; GO:0005215; GO:0055085; GO:0003674; GO:0006810; GO:0009987; GO:0051234; GO:0008150; GO:0051179 [GO:0042221]; GO:0050896; GO:0008150	56449066		A0A0P0EXV0; abf:AMK58_17780; QEL92720.1	0	0
TRUE	High	Master Protein	QEL94753.1	ABC transporter permease (plasmid) [Azospirillum brasilense]	0	7.848	10	2	9	2	278	30.8	10.78		11.97		2	other metabolic processes;transport	plasma membrane;other membranes	transporter activity	Pf01061	[GO:0009103]; GO:0000271; GO:0008610; GO:0008653; GO:1901137; GO:0005976; GO:0009059; GO:0016051; GO:0006629; GO:1901576; GO:0043170; GO:1903509; GO:1901135; GO:0005975; GO:0044249; GO:0044238; GO:0071704; GO:0009058; GO:0044237; GO:0008152; GO:0009987; GO:0008150 [GO:0043190]; GO:0098533; GO:0098797; GO:1902495; GO:0098796; GO:0005886; GO:1990351; GO:0032991; GO:0016020; GO:0071944; GO:0005575; …		wzm	Q6QWB5; QEL94753.1	0	0	0.739	-0.44	0.423552	0.90032	39.09	18.3947	115	85	75.28	22.55	1.00773e+06	162938	104216	134337	640025	181684
TRUE	High	Master Protein	QEL94443.1	tripartite tricarboxylate transporter permease [Azospirillum brasilense]	0	19.574	18	4	10	4	510	53	7.53		20.69		4		other membranes		Pf01970	[GO:0016020]; GO:0110165; GO:0005575	56453650		A0A0P0F381; abf:AMK58_27670; QEL94443.1	0	0	100	6.64	1e-17	9.62989e-17				200		37.8				89017.8	572686	134518
TRUE	High	Master Protein	QEL91700.1	O-succinylbenzoate-CoA ligase [Azospirillum brasilense]	0	21.697	18	5	14	5	551	60.3	6.68		26.02		5			other molecular function	Pf00501, Pf13193	[GO:0016874]; GO:0003824; GO:0003674			A0A0P0ED33; abf:AMK58_15770; QEL91700.1	0	0	1.174	0.23	0.830886	0.988266	63.9	20.1477	102.6	97.4	29.22	33.24	521789	419992	359041	243961	1.55894e+06	741612
TRUE	High	Master Protein	QEL90446.1	DUF1488 family protein [Azospirillum brasilense]	0	9.635	14	2	11	2	94	10.7	5.48		20.68		2				Pf07369		56452003		A0A0P0EI42; abf:AMK58_08155; QEL90446.1	0	0	2.568	1.36	0.363888	0.864514	10.98	19.8705	24.2	175.8		24.87	137184			447580	2.55092e+06	821341
TRUE	High	Master Protein	QEL91786.1	precorrin-3B C(17)-methyltransferase [Azospirillum brasilense]	0	24.512	47	6	15	6	254	27.2	6.55		16.13		6	other metabolic processes		other molecular function	Pf00590	[GO:0009236]; GO:0009235; GO:0033014; GO:0042364; GO:0006767; GO:0033013; GO:0018130; GO:0019438; GO:0044271; GO:1901362; GO:1901566; GO:0009110; GO:0006766; GO:0006725; GO:0046483; GO:1901360; GO:1901564; GO:0044249; GO:0034641; GO:1901576; GO:0044283; GO:0044281; GO:0044237; GO:0071704; GO:0006807; GO:0009058; GO:0008152; GO:0009987; GO:0008150 [GO:0030789]; GO:0008757; GO:0008168; GO:0016741; …	56452845	cobJ	A0A0P0FB74; abf:AMK58_14925; QEL91786.1	0	0	0.637	-0.65	0.284772	0.840341	28.92	20.6627	133.8	66.2	56.9	74.68	2.07382e+06	1.10208e+06	213051	557808	332784	1.23968e+06
TRUE	High	Master Protein	QEL92252.1	4-(cytidine 5'-diphospho)-2-C-methyl-D-erythritol kinase [Azospirillum brasilense]	0	61.188	53	13	41	13	342	35	5.53		81.3		13	other metabolic processes		kinase activity;other molecular function	Pf00288, Pf08544	[GO:0005524]; GO:0032559; GO:0035639; GO:0030554; GO:0032555; GO:0043168; GO:1901265; GO:1901363; GO:0017076; GO:0032553; GO:0043167; GO:0097159; GO:0036094; GO:0000166; GO:0097367; GO:0005488; GO:0003674 [GO:0016114]; GO:0006721; GO:0008299; GO:0006720; GO:0008610; GO:0044249; GO:0044255; GO:0006629; GO:1901576; GO:0009058; GO:0044237; GO:0044238; GO:0071704; GO:0008152; GO:0009987; GO:0008150 […	56451403	ispE	A0A0P0ENU9; abf:AMK58_20090; QEL92252.1	0	0	2.293	1.2	0.39539	0.882204	36.25	22.2973	27.4	172.6	60.69	5.71	1.8832e+06	276731	344834	2.85199e+06	1.09989e+07	4809450
TRUE	High	Master Protein	QEL92034.1	allantoate amidohydrolase [Azospirillum brasilense]	0	19.89	21	5	13	5	413	43	5.5		15.86		5			other molecular function	Pf01546, Pf07687	[GO:0016813]; GO:0016810; GO:0016787; GO:0003824; GO:0003674 [GO:0046872]; GO:0043169; GO:0043167; GO:0036094; GO:0005488; GO:0003674	56449312		A0A0P0EPF8; abf:AMK58_21300; QEL92034.1	0	0	2.517	1.33	0.378732	0.877379	27.96	19.863	57.9	142.1	27.26	9.54	338796	174404	204297	410675	1.67301e+06	749256
TRUE	High	Master Protein	QEL94748.1	methyltransferase domain-containing protein (plasmid) [Azospirillum brasilense]	0	67.367	52	13	75	13	517	55.9	6.34		170.78		13	other metabolic processes		other molecular function	Pf10119, Pf13847	[GO:0008757]; GO:0008168; GO:0016741; GO:0016740; GO:0003824; GO:0003674 [GO:0032259]; GO:0008152; GO:0008150	56449519		abf:AMK58_28895; Q6QWA9; QEL94748.1	0	0	1.186	0.25	0.986587	0.999932	39.79	22.5411	91.9	108.1	19.83	4.81	5.39335e+06	2.07237e+06	1.37817e+06	2.72176e+06	1.02165e+07	4.03078e+06
TRUE	High	Master Protein	QEL90495.1	flagellar motor protein MotA [Azospirillum brasilense]	0	8.245	16	4	8	4	395	42.7	5.44		4.62		4		other membranes			[GO:0016020]; GO:0110165; GO:0005575	56449417		A0A0N7I7W4; abf:AMK58_09385; QEL90495.1	0	0	2.615	1.39	0.316555	0.854133	20.8	18.8652	48	152	53.53	36.7	294326	64616.6		339603	1.41393e+06	277718
TRUE	High	Master Protein	QEL90268.1	hypothetical protein D9621_09055 [Azospirillum brasilense]	0	50.51	62	11	46	11	183	20.7	5.12		78.87		11				Pf19788				A0A0P0F6N2; abf:AMK58_09140; QEL90268.1	0	0	2.753	1.46	0.260365	0.815526	31.74	22.6804	50.4	149.6	15.08	4.87	2.86883e+06	1.03122e+06	935144	4.00368e+06	1.44875e+07	5.69068e+06
TRUE	High	Master Protein	QEL89536.1	glucose-6-phosphate isomerase [Azospirillum brasilense]	0	64.089	38	16	68	16	547	61.3	6.47		104.54		16	other metabolic processes	other cell component	other molecular function	Pf00342	[GO:0004347]; GO:0016861; GO:0016860; GO:0016853; GO:0003824; GO:0003674 [GO:0005737]; GO:0110165; GO:0005622; GO:0005575 [GO:0006094]; GO:0006006; GO:0019319; GO:0019318; GO:0046364; GO:0005996; GO:0016051; GO:0044283; GO:0005975; GO:0044281; GO:1901576; GO:0009058; GO:0044238; GO:0071704; GO:0008152; GO:0008150 [GO:0006096]; GO:0006090; GO:0006091; GO:0016052; GO:0019364; GO:0046032; GO:0046034…	56452455	pgi	A0A0N7I7Z9; abf:AMK58_10985; QEL89536.1	0	0	1.244	0.32	0.965441	0.998759	43.6	22.4583	93.1	106.9	13.31	14.07	4.73365e+06	1.93849e+06	1.95879e+06	3.33064e+06	1.0349e+07	3.8039e+06
TRUE	High	Master Protein	QEL91640.1	hypothetical protein D9621_15730 [Azospirillum brasilense]	0	6.133	35	2	7	2	75	8	8.92		3.95		2						56453076		A0A0P0FA94; abf:AMK58_16020; QEL91640.1	0	0	0.698	-0.52	0.380821	0.87777	49.71	18.5598	117.8	82.2	5.12	46.44		139259	115703		554870	121335
TRUE	High	Master Protein	QEL91437.1	cytochrome c family protein [Azospirillum brasilense]	0	35.18	57	7	99	7	126	12.8	8.78		199.1		7			other molecular function	Pf00034	[GO:0009055]; GO:0003674 [GO:0020037]; GO:0046906; GO:0097159; GO:0005488; GO:0003674 [GO:0046872]; GO:0043169; GO:0043167; GO:0036094; GO:0005488; GO:0003674	56453306		A0A0P0F1X1; A0A2S1XP51; abf:AMK58_17160; azt:TSH58p_21960; QEL91437.1	0	0	0.489	-1.03	0.265486	0.815526	42.71	26.6347	142.4	57.6	6.52	37.85	1.30758e+08	5.87961e+07	4.32834e+07	4.5396e+07	9.3043e+07	3.51086e+07
TRUE	High	Master Protein	QEL88701.1	ABC transporter permease [Azospirillum brasilense]	0	88.05	51	16	143	16	310	33.4	6.04		310.43		16				Pf13379				A0A0P0EK30; abf:AMK58_01910; QEL88701.1	0	0	2.108	1.08	0.434909	0.908776	38.79	25.7135	69.4	130.6	5.33	9.42	2.95344e+07	1.30514e+07	1.1039e+07	3.33435e+07	1.05188e+08	4.19702e+07
TRUE	High	Master Protein	QEL91565.1	ABC transporter substrate-binding protein [Azospirillum brasilense]	0	14.542	27	5	12	5	350	36.9	9.41		10.47		5				Pf04392		56453163		A0A0P0FAF7; abf:AMK58_16455; QEL91565.1	0	0							91.8	108.2	35.25	63.33		86182.1	110823	361338	512301	182110
TRUE	High	Master Protein	QEL91527.1	DUF2478 domain-containing protein [Azospirillum brasilense]	0	70.632	56	11	75	11	412	43.5	5.78		170.21		11				Pf04016, Pf10649, Pf13938		56453204		A0A0N7I8F3; abf:AMK58_16660; QEL91527.1	0	0	1.875	0.91	0.529383	0.93246	22.9	23.2087	70.9	129.1	14.1	10.11	4.87147e+06	2.14147e+06	1.37916e+06	4.09969e+06	1.52626e+07	7.55253e+06
TRUE	High	Master Protein	QEL88818.1	DUF3369 domain-containing protein [Azospirillum brasilense]	0	121.325	64	22	106	22	528	58.2	5.47		223.97		22	signal transduction		other molecular function	Pf00072, Pf11849, Pf13487	[GO:0000160]; GO:0035556; GO:0007165; GO:0009987; GO:0050794; GO:0007154; GO:0023052; GO:0051716; GO:0008150; GO:0050789; GO:0050896; GO:0065007 [GO:0008081]; GO:0042578; GO:0016788; GO:0016787; GO:0003824; GO:0003674	56449946		A0A0P0E7K1; abf:AMK58_01280; QEL88818.1	0	0	3.302	1.72	0.172937	0.663783	30.23	23.647	39	161	18.82	12.74	3.51657e+06	1.16964e+06	1.11685e+06	6.18364e+06	2.33277e+07	1.1966e+07
TRUE	High	Master Protein	QEL88815.1	hypothetical protein D9621_00925 [Azospirillum brasilense]	0	7.559	14	3	14	3	250	24.9	4.75		23.16		3								A0A0P0EQ58; abf:AMK58_01295; QEL88815.1	0	0	1.577	0.66	0.808183	0.983933	40.65	19.0184	96.5	103.5	41.73	9.53	414067	87363.3	165997	282906	845928	365014
TRUE	High	Master Protein	QEL90420.1	riboflavin synthase [Azospirillum brasilense]	0	50.776	60	9	68	9	195	20.6	5.39		157.63		9			other molecular function	Pf00677	[GO:0004746]; GO:0016765; GO:0016740; GO:0003824; GO:0003674	56451973		A0A0P0EA41; abf:AMK58_08305; QEL90420.1	0	0	1.058	0.08	0.909538	0.994634	40.1	24.0731	104.5	95.5	19.64	7.69	1.4173e+07	7.0306e+06	7.44671e+06	7.1692e+06	2.74733e+07	1.02022e+07
TRUE	High	Master Protein	QEL90695.1	polysaccharide export protein [Azospirillum brasilense]	0	31.305	45	9	33	9	190	20.7	8.65		31.58		9	transport	other membranes	transporter activity	Pf02563, Pf10531	[GO:0015159]; GO:0015144; GO:0022884; GO:0015774; GO:0022857; GO:0034219; GO:0008643; GO:0033037; GO:0005215; GO:0055085; GO:0071702; GO:0033036; GO:0003674; GO:0006810; GO:0009987; GO:0051179; GO:0051234; GO:0008150 [GO:0016020]; GO:0110165; GO:0005575	56452552		A0A0P0EAT5; abf:AMK58_10500; QEL90695.1	0	0	8.062	3.01	0.0121056	0.0882386	80.8	22.7447	20.1	179.9	61.71	36.75	1.52541e+06	436229	141621	6.43519e+06	1.07828e+07	6.5921e+06
TRUE	High	Master Protein	QEL91909.1	ATP-binding cassette domain-containing protein [Azospirillum brasilense]	0.001	2.66	7	2	4	2	263	28	6.92		0		2			other molecular function	Pf00005	[GO:0005524]; GO:0032559; GO:0035639; GO:0030554; GO:0032555; GO:0043168; GO:1901265; GO:1901363; GO:0017076; GO:0032553; GO:0043167; GO:0097159; GO:0036094; GO:0000166; GO:0097367; GO:0005488; GO:0003674 [GO:0016887]; GO:0017111; GO:0140657; GO:0016462; GO:0003674; GO:0016818; GO:0016817; GO:0016787; GO:0003824	56451647		A0A0P0F1E9; abf:AMK58_14270; QEL91909.1	0	0
TRUE	High	Master Protein	QEL94260.1	Glu/Leu/Phe/Val dehydrogenase [Azospirillum brasilense]	0	9.171	9	2	2	2	352	37.2	6.54		4.52		2	other metabolic processes		other molecular function	Pf00208, Pf02812	[GO:0000166]; GO:1901265; GO:1901363; GO:0097159; GO:0036094; GO:0005488; GO:0003674 [GO:0006520]; GO:0044238; GO:0071704; GO:0008152; GO:0008150 [GO:0016639]; GO:0016638; GO:0016491; GO:0003824; GO:0003674	56448912		A0A0P0F2P8; abf:AMK58_26570; QEL94260.1	0	0
TRUE	High	Master Protein	QEL92297.1	hypothetical protein D9621_19415 [Azospirillum brasilense]	0	63.256	58	10	79	10	256	27.6	5.48		173.37		10						56451345		A0A0P0ENR1; abf:AMK58_19810; QEL92297.1	0	0	2.509	1.33	0.314091	0.854133	24.21	24.7333	56.6	143.4	8.56	6.49	1.32813e+07	5.58661e+06	4.32986e+06	1.58255e+07	5.87372e+07	2.23045e+07
TRUE	High	Master Protein	QEL94487.1	amidase [Azospirillum brasilense]	0	113.399	78	26	126	26	446	46.3	5.77		178.37		26			other molecular function	Pf01425	[GO:0003824]; GO:0003674	56453604		A0A0P0F200; abf:AMK58_25035; QEL94487.1	0	0	0.649	-0.62	0.455483	0.916627	27.4	24.2768	128	72	7.43	3.68	2.21386e+07	9.77253e+06	8.75573e+06	6.46394e+06	2.37198e+07	1.05526e+07
TRUE	High	Master Protein	QEL91981.1	aspartate 1-decarboxylase [Azospirillum brasilense]	0	15.161	38	4	17	4	144	15.9	5.27		21.16		4	other metabolic processes	other cell component	other molecular function	Pf02261	[GO:0004068]; GO:0016831; GO:0016830; GO:0016829; GO:0003824; GO:0003674 [GO:0005737]; GO:0110165; GO:0005622; GO:0005575 [GO:0006523]; GO:0006522; GO:0008652; GO:1901607; GO:1901605; GO:0046394; GO:1901566; GO:0006520; GO:0019752; GO:1901564; GO:0016053; GO:1901576; GO:0044238; GO:0071704; GO:0043436; GO:0006807; GO:0006082; GO:0044249; GO:0044283; GO:0009058; GO:0008152; GO:0044237; GO:0044281;…		panD	A0A060DP65; A0A2S1XRJ1; A0A4D8Q117; A0A9P1JV92; abf:AMK58_13875; abf:AMK58_21600; abq:ABAZ39_21545; abs:AZOBR_p1100029; azt:TSH58p_26465; QEL91981.1	0	0	0.921	-0.12	0.666277	0.963106	21.16	22.0065	107.9	92.1	8.26	5.8	3.10191e+06	1.6485e+06	1.37768e+06	1.57067e+06	5293939	2.5647e+06
TRUE	High	Master Protein	QEL91671.1	RsmB/NOP family class I SAM-dependent RNA methyltransferase [Azospirillum brasilense]	0	14.782	17	4	13	4	455	49.3	7.23		21.37		4	RNA metabolism OR transcription;other metabolic processes		nucleic acid binding activity;other molecular function	Pf01189	[GO:0001510]; GO:0009451; GO:0043414; GO:0016070; GO:0043412; GO:0032259; GO:0090304; GO:0043170; GO:0008152; GO:0006139; GO:0071704; GO:0008150; GO:0006725; GO:0034641; GO:0044238; GO:0046483; GO:1901360; GO:0044237; GO:0006807; GO:0009987 [GO:0003723]; GO:0003676; GO:0097159; GO:0005488; GO:0003674 [GO:0008757]; GO:0008168; GO:0016741; GO:0016740; GO:0003824; GO:0003674	56447357		A0A0P0EEG5; abf:AMK58_18530; QEL91671.1	0	0	0.615	-0.7	0.274664	0.831147	54.94	18.8467	101.2	98.8	95.28	28.25		315059	47466.8		433590	281149
TRUE	High	Master Protein	QEL94739.1	peptidase domain-containing ABC transporter (plasmid) [Azospirillum brasilense]	0	53.533	27	13	33	13	745	82.3	8.79		46.27		13	protein metabolism;transport	other membranes	transporter activity;other molecular function	Pf00005, Pf00664, Pf03412	[GO:0005524]; GO:0032559; GO:0035639; GO:0030554; GO:0032555; GO:0043168; GO:1901265; GO:1901363; GO:0017076; GO:0032553; GO:0043167; GO:0097159; GO:0036094; GO:0000166; GO:0097367; GO:0005488; GO:0003674 [GO:0006508]; GO:0019538; GO:0043170; GO:0044238; GO:1901564; GO:0071704; GO:0008152; GO:0006807; GO:0008150 [GO:0008233]; GO:0016787; GO:0140096; GO:0003824; GO:0003674 [GO:0016020]; GO:0110165…			A0A0N7I9A3; abf:AMK58_28950; QEL94739.1	0	0	0.872	-0.2	0.557906	0.943101	32.11	21.4966	125.7	74.3	33.28	23.44	3.51358e+06	873441	1.28925e+06	1.17558e+06	2.5809e+06	1.66968e+06
TRUE	High	Master Protein	QEL91428.1	SUF system Fe-S cluster assembly regulator [Azospirillum brasilense]	0	6.3	16	2	5	2	160	16.4	7.93		8.87		2				Pf02082		56453316		A0A0P0EMH2; abf:AMK58_17210; QEL91428.1	0	0	4.63	2.21	0.0463748	0.273399	36.77	17.6969	35.5	164.5	20.9	39.12	28165.8	18473.6			217097	165701
TRUE	High	Master Protein	QEL91133.1	sn-glycerol-3-phosphate ABC transporter substrate-binding protein UgpB [Azospirillum brasilense]	0	139.285	81	23	168	23	445	48.4	8.7		390.77		23		other cell component		Pf13416	[GO:0042597]; GO:0110165; GO:0005575	56450146	ugpB	A0A0N7I7F4; abf:AMK58_02255; QEL91133.1	0	0	6.991	2.81	0.0195297	0.134638	32.8	25.3913	21.8	178.2	7.69	13.98	7.72922e+06	3.65281e+06	2.5076e+06	3.49668e+07	1.16587e+08	4.03574e+07
TRUE	High	Master Protein	QEL93830.1	TbuX (plasmid) [Azospirillum brasilense]	0	9.425	10	3	4	3	459	48	7.12		6.09		3		other membranes		Pf03349	[GO:0009279]; GO:0019867; GO:0030312; GO:0030313; GO:0016020; GO:0110165; GO:0071944; GO:0031975; GO:0005575	56447654		A0A4D8QTW5; QEL93830.1	0	0	0.892	-0.16	0.619382	0.949622	74.71	18.3518	86.6	113.4	73.48	22.88	389253		46310.5	200272	545859	192957
TRUE	High	Master Protein	QEL94752.1	glycosyltransferase (plasmid) [Azospirillum brasilense]	0	10.209	19	3	8	3	361	40	8.43		17.85		3			other molecular function	Pf13692	[GO:0016740]; GO:0003824; GO:0003674	56449514		A0A0P0EKB4; abf:AMK58_28870; QEL94752.1	0	0	2.09	1.06	0.488991	0.925467	21.16	18.5857	44.2	155.8	20.34	38.97	173952	63403.8		288393	1355122	254583
TRUE	High	Master Protein	QEL92278.1	response regulator [Azospirillum brasilense]	0	31.437	68	5	20	5	136	14.3	4.74		45.44		5	signal transduction			Pf00072	[GO:0000160]; GO:0035556; GO:0007165; GO:0009987; GO:0050794; GO:0007154; GO:0023052; GO:0051716; GO:0008150; GO:0050789; GO:0050896; GO:0065007			A0A0P0EIC6; abf:AMK58_19910; QEL92278.1	0	0	3.575	1.84	0.193572	0.708728	15.75	21.1536	31.5	168.5	6.71	4.52	451763	196797	172240	1.29554e+06	4.60504e+06	2.13588e+06
TRUE	High	Master Protein	QEL92081.1	PTS IIA-like nitrogen-regulatory protein PtsN [Azospirillum brasilense]	0	49.032	73	9	89	9	152	16.6	6.8		228.15		9	transport		transporter activity	Pf00359	[GO:0008982]; GO:0015144; GO:0016773; GO:0022804; GO:0022857; GO:0034219; GO:0016772; GO:0005215; GO:0055085; GO:0008643; GO:0016740; GO:0003674; GO:0006810; GO:0009987; GO:0071702; GO:0003824; GO:0051234; GO:0008150; GO:0051179 [GO:0009401]; GO:0098704; GO:0034219; GO:0098739; GO:0008643; GO:0055085; GO:0098657; GO:0071702; GO:0006810; GO:0009987; GO:0051234; GO:0008150; GO:0051179	56449263	ptsN; ptsN2	A0A060DGP9; A0A2S1XQV7; A0A560CIH0; A0A9P1JVJ2; aare:D3093_20455; abf:AMK58_21055; abq:ABAZ39_15515; abs:AZOBR_p1110047; azt:TSH58p_25890; QEL92081.1	0	0	0.418	-1.26	0.187549	0.692372	76.71	24.9123	127.2	72.8	48.28	63.1	2.18445e+07	2.12614e+07	7.06941e+06	6.28567e+06	6.23556e+07	1.03142e+07
TRUE	High	Master Protein	QEL94239.1	GAF domain-containing protein [Azospirillum brasilense]	0	6.73	5	4	6	4	847	93	5.59		8.08		4	protein metabolism;other metabolic processes;signal transduction;other biological processes		kinase activity;other molecular function	Pf00360, Pf01590, Pf07536, Pf08446	[GO:0000160]; GO:0035556; GO:0007165; GO:0009987; GO:0050794; GO:0007154; GO:0023052; GO:0051716; GO:0008150; GO:0050789; GO:0050896; GO:0065007 [GO:0004673]; GO:0004672; GO:0016775; GO:0018106; GO:0016301; GO:0016773; GO:0140096; GO:0016772; GO:0006468; GO:0018202; GO:0003824; GO:0016740; GO:0016310; GO:0036211; GO:0018193; GO:0003674; GO:0006796; GO:0019538; GO:0043412; GO:0006793; GO:0043170; …			A0A0P0F7H3; abf:AMK58_26460; QEL94239.1	0	0	1.304	0.38	0.972348	0.999306	99.64	18.3316	78	122	62.62	39.79	258388	48598		217817	351136	207086
TRUE	High	Master Protein	QEL89910.1	DNA polymerase III subunit alpha [Azospirillum brasilense]	0	18.357	14	8	13	8	1160	127.8	6.32		23.9		8	DNA metabolism;other metabolic processes		other molecular function	Pf01336, Pf02811, Pf07733, Pf14579, Pf17657	[GO:0003887]; GO:0034061; GO:0016779; GO:0140097; GO:0071897; GO:0016772; GO:0140640; GO:0006259; GO:0009059; GO:0034654; GO:0016740; GO:0003824; GO:0090304; GO:0043170; GO:0044249; GO:1901576; GO:0006139; GO:0018130; GO:0019438; GO:0044271; GO:1901362; GO:0003674; GO:0071704; GO:0009058; GO:0044237; GO:0006725; GO:0034641; GO:0044238; GO:0046483; GO:1901360; GO:0008152; GO:0009987; GO:0006807; G…	56448421		A0A0P0EHE9; abf:AMK58_06250; QEL89910.1	0	0	0.767	-0.38	0.429704	0.906027	24.96	19.9577	115.5	84.5	29.88	35.41	900975	330552	184123	269606	856087	687712
TRUE	High	Master Protein	QEL92534.1	sigma-54-dependent Fis family transcriptional regulator [Azospirillum brasilense]	0	10.804	16	5	6	4	459	50.1	6.76		3.92		5	signal transduction;other biological processes		nucleic acid binding activity;other molecular function	Pf00072, Pf00158, Pf02954	[GO:0000160]; GO:0035556; GO:0007165; GO:0009987; GO:0050794; GO:0007154; GO:0023052; GO:0051716; GO:0008150; GO:0050789; GO:0050896; GO:0065007 [GO:0005524]; GO:0032559; GO:0035639; GO:0030554; GO:0032555; GO:0043168; GO:1901265; GO:1901363; GO:0017076; GO:0032553; GO:0043167; GO:0097159; GO:0036094; GO:0000166; GO:0097367; GO:0005488; GO:0003674 [GO:0006355]; GO:0010468; GO:2001141; GO:0010556;…	56451170		A0A0P0EHW4; abf:AMK58_18945; QEL92534.1	0	0	1.423	0.51	0.877395	0.993479	40.4	17.8314	82.6	117.4		27.7			56672.8	84657.9	523955	176557
TRUE	High	Master Protein	QEL91240.1	bifunctional hydroxymethylpyrimidine kinase/phosphomethylpyrimidine kinase [Azospirillum brasilense]	0	41.723	65	9	41	9	266	28	6.06		79.56		9	other metabolic processes		kinase activity	Pf08543	[GO:0008902]; GO:0016301; GO:0016773; GO:0016772; GO:0016740; GO:0003824; GO:0003674 [GO:0008972]; GO:0016301; GO:0016776; GO:0016772; GO:0016740; GO:0003824; GO:0003674 [GO:0009228]; GO:0006772; GO:0034309; GO:0042724; GO:0034308; GO:0042723; GO:0046165; GO:0019438; GO:0042364; GO:0044272; GO:0072528; GO:0006066; GO:0006725; GO:0006767; GO:0006790; GO:0072527; GO:0044283; GO:1901617; GO:0044249;…		thiD	A0A0P0F6I9; abf:AMK58_05985; QEL91240.1	0	0	2.343	1.23	0.358753	0.860274	36.95	22.9273	51.9	148.1	26.85	13.4	4.13128e+06	1.22189e+06	1.08081e+06	3.61006e+06	1.64751e+07	6.75457e+06
TRUE	High	Master Protein	QEL89722.1	AsmA family protein [Azospirillum brasilense]	0	40.132	12	11	30	11	1146	116.8	7.55		42.68		11				Pf05170, Pf13502				A0A4D8QKL0; QEL89722.1	0	0	1.878	0.91	0.643933	0.955288	27.02	21.6815	51.4	148.6	37.48	7.71	1.71638e+06	541943	309352	1.59346e+06	6.12975e+06	2.82152e+06
TRUE	High	Master Protein	QEL93856.1	glutathione S-transferase (plasmid) [Azospirillum brasilense]	0	5.744	18	2	2	2	204	21.7	6.73		1.66		2			other molecular function	Pf00043, Pf02798	[GO:0016740]; GO:0003824; GO:0003674	56447626		A0A4D8QP24; QEL93856.1	0	0	100	6.64	1e-17	9.62989e-17				200		12.71					488382	176380
TRUE	High	Master Protein	QEL89364.1	prephenate dehydratase [Azospirillum brasilense]	0	69.799	66	12	91	12	294	31.6	6.6		187.58		12	other metabolic processes		other molecular function	Pf00800	[GO:0004106]; GO:0016866; GO:0016853; GO:0003824; GO:0003674 [GO:0004664]; GO:0016836; GO:0016835; GO:0016829; GO:0003824; GO:0003674 [GO:0009094]; GO:0006558; GO:0009095; GO:1902223; GO:0009072; GO:1902221; GO:0009073; GO:0170034; GO:0170038; GO:0006520; GO:0006725; GO:0019752; GO:1901360; GO:1901564; GO:0170033; GO:0170039; GO:0019438; GO:0046394; GO:1901362; GO:1901566; GO:0008652; GO:1901607;…	56452273		A0A0P0EB93; abf:AMK58_11890; QEL89364.1	0	0	0.928	-0.11	0.777242	0.982811	30.12	23.8639	106.3	93.7	2.72	12.56	1.43161e+07	6.83393e+06	5.10427e+06	6.72509e+06	2.49806e+07	8.43279e+06
TRUE	High	Master Protein	QEL94493.1	methylamine utilization protein MauG [Azospirillum brasilense]	0	38.66	37	9	23	9	389	41.9	6.65		30.71		9		other cell component	other molecular function	Pf03150	[GO:0009055]; GO:0003674 [GO:0020037]; GO:0046906; GO:0097159; GO:0005488; GO:0003674 [GO:0042597]; GO:0110165; GO:0005575 [GO:0046872]; GO:0043169; GO:0043167; GO:0036094; GO:0005488; GO:0003674	56453597		A0A0P0F652; abf:AMK58_25070; QEL94493.1	0	0	5.355	2.42	0.0608159	0.341319	26.52	21.3693	13.9	186.1	26.94	10.29	234012	100726	127769	1.42977e+06	6.08122e+06	2.5812e+06
TRUE	High	Master Protein	QEL92624.1	DUF465 domain-containing protein [Azospirillum brasilense]	0	5.605	32	2	10	2	60	7.2	9.32		2		2				Pf04325		56449164		A0A0N7I8I8; A0A2S1XSZ8; A0A839W0X9; A0A9P1JWJ6; aare:D3093_15700; abf:AMK58_18270; abs:AZOBR_p1160049; azt:TSH58p_29250; QEL92624.1	0	0	6.909	2.79	0.0203393	0.138635	74.21	22.8744	22	178	9.27	10.16	1.11348e+06	450281	390886	3.91236e+06	1.60277e+07	7.2387e+06
TRUE	High	Master Protein	QEL89457.1	adenylosuccinate lyase [Azospirillum brasilense]	0	162.584	77	28	274	28	431	48.4	6.49		660.2		28	other metabolic processes		other molecular function	Pf00206, Pf10397	[GO:0004018]; GO:0016842; GO:0016840; GO:0016829; GO:0003824; GO:0003674 [GO:0006189]; GO:0006188; GO:0009152; GO:0009168; GO:0046040; GO:0006164; GO:0009150; GO:0009260; GO:0009127; GO:0009156; GO:0009167; GO:0006163; GO:0009165; GO:0072522; GO:0009259; GO:0046390; GO:0009124; GO:0009126; GO:0009161; GO:0009117; GO:0072521; GO:1901293; GO:0018130; GO:0019438; GO:0044271; GO:1901362; GO:1901566; …	56452373		A0A060DI34; A0A4D8PK50; A0A839VUE9; aare:D3093_12545; abf:AMK58_11395; abq:ABAZ39_11135; QEL89457.1	0	0	0.421	-1.25	0.191302	0.704305	40.22	26.435	148.7	51.3	3.19	8.53	1.22022e+08	5.77885e+07	4.30835e+07	2.22622e+07	8.89815e+07	3.29339e+07
TRUE	High	Master Protein	QEL88890.1	hypothetical protein D9621_01340 [Azospirillum brasilense]	0	12.618	7	3	8	3	680	73.8	6.55		7.86		3		other membranes			[GO:0016020]; GO:0110165; GO:0005575	56449867		A0A0P0F0T4; abf:AMK58_00885; QEL88890.1	0	0	100	6.64	1e-17	9.62989e-17				200		17.07				195760	945749	323412
TRUE	High	Master Protein	QEL89322.1	hypothetical protein D9621_03750 [Azospirillum brasilense]	0	62.087	71	14	78	14	258	28.2	5.27		147.96		14	signal transduction			Pf01627	[GO:0000160]; GO:0035556; GO:0007165; GO:0009987; GO:0050794; GO:0007154; GO:0023052; GO:0051716; GO:0008150; GO:0050789; GO:0050896; GO:0065007	56452222		A0A0P0F0B1; abf:AMK58_12130; QEL89322.1	0	0	1.366	0.45	0.827416	0.988266	32.51	23.4723	79.2	120.8	6.4	8.29	6.72706e+06	3.17681e+06	2.77227e+06	5.28642e+06	2.1783e+07	8.46091e+06
TRUE	High	Master Protein	QEL89727.1	acyl-CoA synthetase [Azospirillum brasilense]	0	141.669	64	25	197	25	551	60.8	6.4		398.25		25				Pf00501, Pf13193		56448628		A0A0P0EBK4; abf:AMK58_05220; QEL89727.1	0	0	1.897	0.92	0.519492	0.929318	45.65	25.8705	69.9	130.1	23.72	4.47	4.3061e+07	1.52498e+07	1.03923e+07	3.32114e+07	1.10983e+08	4.60957e+07
TRUE	High	Master Protein	QEL91659.1	phospholipid methyltransferase [Azospirillum brasilense]	0	23.736	53	7	14	7	204	22.2	9.32		13.69		7	RNA metabolism OR transcription;other metabolic processes		other molecular function		[GO:0000179]; GO:0008170; GO:0016433; GO:0008168; GO:0008649; GO:0016741; GO:0008173; GO:0008757; GO:0140102; GO:0031167; GO:0016740; GO:0140098; GO:0000154; GO:0001510; GO:0003824; GO:0140640; GO:0006364; GO:0009451; GO:0043414; GO:0003674; GO:0016072; GO:0034470; GO:0042254; GO:0016070; GO:0043412; GO:0032259; GO:0034660; GO:0006396; GO:0022613; GO:0090304; GO:0043170; GO:0008152; GO:0010467; G…			A0A060DN01; A0A560CF65; A0A839W264; A0A9P1NNP9; aare:D3093_14245; abf:AMK58_15925; abq:ABAZ39_19635; abs:AZOBR_p130167; QEL91659.1	0	0	0.255	-1.97	0.0188216	0.130928	9.73	19.6644	189.9	10.1	9.23		1.86888e+06	756661	639834			74290.9
TRUE	High	Master Protein	QEL92288.1	DUF47 domain-containing protein [Azospirillum brasilense]	0	20.693	46	8	16	8	217	24.7	5.02		14.32		8				Pf01865		56451354		A0A060DUA6; A0A560CEN1; A0A9P1NNW2; abf:AMK58_19855; abq:ABAZ39_22925; abs:AZOBR_p150029; QEL92288.1	0	0	1.092	0.13	0.748607	0.975768	43.55	20.2565	128.2	71.8	19.16	42.63	1.74487e+06	609451	486299	643145	974254	596995
TRUE	High	Master Protein	QEL94168.1	glucose 1-dehydrogenase [Azospirillum brasilense]	0	56.058	76	10	79	10	250	26.1	6.06		200.28		10			other molecular function	Pf13561	[GO:0047936]; GO:0004344; GO:0016616; GO:0016614; GO:0016491; GO:0003824; GO:0003674	56448816		A0A0P0FDD1; abf:AMK58_26095; QEL94168.1	0	0	1.206	0.27	0.954713	0.998168	24.31	23.8435	98	102	7.95	11.12	9.12126e+06	4.86178e+06	4.02666e+06	5.50766e+06	1.97936e+07	1.01905e+07
TRUE	High	Master Protein	QEL93029.1	SapC family protein [Azospirillum brasilense]	0	112.818	98	18	218	18	241	26.4	4.7		712.37		18				Pf07277		56451006		A0A0P0FB15; abf:AMK58_21685; QEL93029.1	0	0	1.094	0.13	0.944521	0.995278	35.03	25.7183	101.2	98.8	12.85	10.75	4.66346e+07	2.08051e+07	1.35551e+07	2.57007e+07	7.29211e+07	3.44014e+07
TRUE	High	Master Protein	QEL89893.1	NADH-quinone oxidoreductase subunit NuoI [Azospirillum brasilense]	0	32.383	54	7	54	7	162	18.5	6.18		109.67		7		plasma membrane;other membranes	other molecular function	Pf12838	[GO:0005506]; GO:0046914; GO:0046872; GO:0043169; GO:0043167; GO:0036094; GO:0005488; GO:0003674 [GO:0005886]; GO:0016020; GO:0071944; GO:0110165; GO:0005575 [GO:0016491]; GO:0003824; GO:0003674 [GO:0048038]; GO:0036094; GO:0005488; GO:0003674 [GO:0050136]; GO:0003954; GO:0003955; GO:0016651; GO:0016655; GO:0016491; GO:0003824; GO:0003674 [GO:0051539]; GO:0051536; GO:0051540; GO:0036094; GO:00054…	56448441	nuoI	A0A060DGP4; A0A2S1XF77; A0A6L3AX80; A0A839VZB8; A0A9P1JQJ4; A0A9W7NGW7; aare:D3093_01130; abf:AMK58_06150; abq:ABAZ39_08350; abs:AZOBR_100251; azt:TSH58p_05875; QEL89893.1	0	0	0.543	-0.88	0.291959	0.845198	37.96	22.5167	146.4	53.6	12.47	25.27	9.61319e+06	3.72739e+06	3.00308e+06	2.27329e+06	5.56843e+06	2.17892e+06
TRUE	High	Master Protein	QEL91492.1	serine--tRNA ligase [Azospirillum brasilense]	0	126.455	76	25	151	25	421	47	5.67		295.74		25	protein metabolism;RNA metabolism OR transcription;other metabolic processes	other cell component	other molecular function	Pf00587, Pf02403	[GO:0004828]; GO:0004812; GO:0016875; GO:0140101; GO:0016874; GO:0140098; GO:0003824; GO:0140640; GO:0003674 [GO:0005524]; GO:0032559; GO:0035639; GO:0030554; GO:0032555; GO:0043168; GO:1901265; GO:1901363; GO:0017076; GO:0032553; GO:0043167; GO:0097159; GO:0036094; GO:0000166; GO:0097367; GO:0005488; GO:0003674 [GO:0005737]; GO:0110165; GO:0005622; GO:0005575 [GO:0006434]; GO:0006418; GO:0043039…	56453241	serS	A0A0P0EGZ0; abf:AMK58_16845; QEL91492.1	0	0	0.787	-0.34	0.619826	0.949622	32.06	25.1419	114.7	85.3	3.33	1.74	3.24598e+07	1.66881e+07	1.21495e+07	1.31072e+07	4.54359e+07	2.03344e+07
TRUE	High	Master Protein	QEL89881.1	trigger factor [Azospirillum brasilense]	0	195.61	69	37	403	37	444	49.3	4.78		929.01		37	cell cycle OR cell proliferation;protein metabolism;other metabolic processes;transport;other biological processes	other cell component	other molecular function	Pf00254, Pf05697, Pf05698	[GO:0003755]; GO:0016859; GO:0140096; GO:0016853; GO:0003824; GO:0003674 [GO:0005737]; GO:0110165; GO:0005622; GO:0005575 [GO:0006457]; GO:0009987; GO:0051604; GO:0008150; GO:0019538; GO:0010467; GO:0043170; GO:0044238; GO:1901564; GO:0009059; GO:0071704; GO:0008152; GO:0006807; GO:0044249; GO:1901576; GO:0009058; GO:0044237 [GO:0007049]; GO:0009987; GO:0008150 [GO:0015031]; GO:0045184; GO:007170…	56448456	tig	abf:AMK58_06075; B5AP01; QEL89881.1	0	0	0.528	-0.92	0.310377	0.854133	33.48	27.8359	136.4	63.6	18.96	3	2.05836e+08	1.3656e+08	1.12907e+08	7.10162e+07	2.52256e+08	1.03008e+08
TRUE	High	Master Protein	QEL90452.1	VOC family protein [Azospirillum brasilense]	0	29.044	57	8	33	8	290	30.6	5.96		32.59		8				Pf13468		56452009		A0A0P0F6E3; abf:AMK58_08125; QEL90452.1	0	0	1.438	0.52	0.834998	0.988266	30.76	22.2917	90.9	109.1	10.98	9.52	3.25782e+06	1.95697e+06	1.30417e+06	2.25946e+06	8864384	3.17717e+06
TRUE	High	Master Protein	QEL90074.1	hypothetical protein D9621_07965 [Azospirillum brasilense]	0	48.825	54	11	55	11	269	28.1	6.61		66.1		11						56448229		A0A0N7I7R5; abf:AMK58_07195; QEL90074.1	0	0	1.045	0.06	0.89726	0.993479	32.02	23.3533	93.6	106.4	16.09	28.73	7.93676e+06	2.80019e+06	2.53296e+06	2.87502e+06	1.45769e+07	7.91595e+06
TRUE	High	Master Protein	QEL93395.1	response regulator [Azospirillum brasilense]	0	17.854	45	2	12	2	132	14.2	4.82		36.01		2	signal transduction		nucleic acid binding activity	Pf00072	[GO:0000160]; GO:0035556; GO:0007165; GO:0009987; GO:0050794; GO:0007154; GO:0023052; GO:0051716; GO:0008150; GO:0050789; GO:0050896; GO:0065007 [GO:0003677]; GO:0003676; GO:0097159; GO:0005488; GO:0003674	56450746		A0A0P0F5V3; abf:AMK58_23600; QEL93395.1	0	0	1.729	0.79	0.757879	0.975987	53.68	20.9393	62.3	137.7	44.53	31.69	1.39215e+06	285850	307055	576965	3.43713e+06	1.70364e+06
TRUE	High	Master Protein	QEL89443.1	alkene reductase [Azospirillum brasilense]	0	27.18	27	6	21	6	367	39.1	6.09		37.49		6			other molecular function	Pf00724	[GO:0010181]; GO:0032553; GO:0043168; GO:0000166; GO:0097367; GO:0043167; GO:1901265; GO:1901363; GO:0005488; GO:0036094; GO:0097159; GO:0003674 [GO:0016491]; GO:0003824; GO:0003674	56452357		A0A0N7I810; abf:AMK58_11475; QEL89443.1	0	0	0.209	-2.26	0.00845447	0.0642635	63.39	19.8447	172.2	27.8	7.39	52.43	1.68276e+06	760131	681145	217364		151396
TRUE	High	Master Protein	QEL89158.1	ATP-binding protein [Azospirillum brasilense]	0	9.33	6	2	6	2	520	56.1	5.96		16.27		2			other molecular function	Pf01935	[GO:0005524]; GO:0032559; GO:0035639; GO:0030554; GO:0032555; GO:0043168; GO:1901265; GO:1901363; GO:0017076; GO:0032553; GO:0043167; GO:0097159; GO:0036094; GO:0000166; GO:0097367; GO:0005488; GO:0003674	56452037		A0A0P0F9X2; abf:AMK58_13035; QEL89158.1	0	0	0.01	-6.64	1e-17	9.62989e-17			200		59.63		177743	212766
TRUE	High	Master Protein	QEL89304.1	16S rRNA processing protein RimM [Azospirillum brasilense]	0	18.772	32	5	15	5	201	21.5	4.64		22		5	RNA metabolism OR transcription;other metabolic processes;other biological processes	translational apparatus;other cell component	translation activity	Pf01782, Pf05239	[GO:0005737]; GO:0110165; GO:0005622; GO:0005575 [GO:0005840]; GO:0043232; GO:0043228; GO:0043229; GO:0043226; GO:0005622; GO:0110165; GO:0005575 [GO:0006364]; GO:0016072; GO:0034470; GO:0042254; GO:0034660; GO:0006396; GO:0022613; GO:0016070; GO:0010467; GO:0044085; GO:0090304; GO:0009059; GO:0071840; GO:0006139; GO:0043170; GO:0044249; GO:1901576; GO:0009987; GO:0006725; GO:0034641; GO:0044238;…	56452203	rimM	A0A0P0EBC8; abf:AMK58_12225; QEL89304.1	0	0	0.927	-0.11	0.599297	0.948992	32.75	19.8175	151.5	48.5	56.34	1.27	524533	553656	691641	195950	699838
TRUE	High	Master Protein	QEL89333.1	peptide ABC transporter substrate-binding protein [Azospirillum brasilense]	0	65.611	46	16	51	16	558	62.6	6.44		84.78		16	transport	plasma membrane;other membranes;other cell component		Pf00496	[GO:0030288]; GO:0042597; GO:0030313; GO:0110165; GO:0031975; GO:0005575 [GO:0043190]; GO:0098533; GO:0098797; GO:1902495; GO:0098796; GO:0005886; GO:1990351; GO:0032991; GO:0016020; GO:0071944; GO:0005575; GO:0110165 [GO:0055085]; GO:0006810; GO:0009987; GO:0051234; GO:0008150; GO:0051179	56452237		A0A0P0F0A2; abf:AMK58_12065; QEL89333.1	0	0	2.37	1.24	0.367673	0.868171	35.8	22.3309	41.8	158.2	20.98	5.64	1.06363e+06	712051	613144	2.94507e+06	1.14771e+07	4.56342e+06
TRUE	High	Master Protein	QEL91662.1	guanylate kinase [Azospirillum brasilense]	0	35.127	60	9	40	9	215	23.8	7.05		86.84		9	other metabolic processes	other cell component	kinase activity;other molecular function	Pf00625	[GO:0004385]; GO:0050145; GO:0046037; GO:0046710; GO:0016776; GO:0019205; GO:0046940; GO:0009150; GO:0009167; GO:0009179; GO:0016772; GO:0016301; GO:0009123; GO:0009165; GO:0006163; GO:0009259; GO:0009126; GO:0009161; GO:0009135; GO:0009185; GO:0016740; GO:0006753; GO:0009117; GO:1901293; GO:0072521; GO:0019693; GO:0009132; GO:0003824; GO:0006796; GO:0019637; GO:0055086; GO:0034654; GO:0090407; G…	56453053	gmk	A0A0P0EX19; abf:AMK58_15910; QEL91662.1	0	0	0.489	-1.03	0.169075	0.65547	56.81	21.2716	167	33	25.12	86.28	5.03584e+06	1.63156e+06	1.25133e+06	1.21647e+06	900043	545429
TRUE	High	Master Protein	QEL89294.1	nicotinate-nucleotide--dimethylbenzimidazole phosphoribosyltransferase [Azospirillum brasilense]	0	96.91	65	18	116	18	342	35.5	5.3		227.28		18	other metabolic processes		other molecular function	Pf02277	[GO:0008939]; GO:0016763; GO:0016757; GO:0016740; GO:0003824; GO:0003674 [GO:0009236]; GO:0009235; GO:0033014; GO:0042364; GO:0006767; GO:0033013; GO:0018130; GO:0019438; GO:0044271; GO:1901362; GO:1901566; GO:0009110; GO:0006766; GO:0006725; GO:0046483; GO:1901360; GO:1901564; GO:0044249; GO:0034641; GO:1901576; GO:0044283; GO:0044281; GO:0044237; GO:0071704; GO:0006807; GO:0009058; GO:0008152; …	56452191	cobT	A0A0P0F9M6; abf:AMK58_12285; QEL89294.1	0	0	0.566	-0.82	0.355334	0.857745	39.86	24.7366	116.9	83.1	7.43	4.32	2.89813e+07	1.21606e+07	1.01427e+07	1.09996e+07	3.54588e+07	1.57934e+07
TRUE	High	Master Protein	QEL91701.1	SDR family oxidoreductase [Azospirillum brasilense]	0	24.711	25	6	16	6	357	40.6	6.73		29.67		6				Pf01370		56453024		A0A0P0FBK3; abf:AMK58_15765; QEL91701.1	0	0	2.798	1.48	0.329039	0.85605	39.23	20.9525	19.4	180.6	13.55	20.64		104681	98042.4	1.19812e+06	2.96268e+06	1.92796e+06
TRUE	High	Master Protein	QEL91944.1	fumarylacetoacetate hydrolase [Azospirillum brasilense]	0	6.082	7	3	5	3	394	41.7	5.03		6.09		3			other molecular function	Pf01557	[GO:0016787]; GO:0003824; GO:0003674	56451610		A0A0P0EQH5; abf:AMK58_14085; QEL91944.1	0	0	1.207	0.27	0.924169	0.994694	17.9	18.3822	90.4	109.6	19.75		233438		116380	176825
TRUE	High	Master Protein	QEL90085.1	ABC transporter ATP-binding protein [Azospirillum brasilense]	0	62.333	61	9	56	9	236	25.6	9.26		140.73		9	transport		transporter activity;other molecular function	Pf00005	[GO:0005524]; GO:0032559; GO:0035639; GO:0030554; GO:0032555; GO:0043168; GO:1901265; GO:1901363; GO:0017076; GO:0032553; GO:0043167; GO:0097159; GO:0036094; GO:0000166; GO:0097367; GO:0005488; GO:0003674 [GO:0015658]; GO:0015171; GO:0015803; GO:0046943; GO:0003333; GO:0006865; GO:0005342; GO:0008514; GO:1905039; GO:0046942; GO:0071705; GO:0022857; GO:1903825; GO:0015711; GO:0015849; GO:0006810; …	56448218	livF1	A0A060DFY6; A0A560AK19; A0A839W857; A0A9P1JR03; aare:D3093_02205; abf:AMK58_07250; abq:ABAZ39_07005; abs:AZOBR_110077; QEL90085.1	0	0	1.533	0.62	0.712959	0.969039	49.88	22.8549	77.4	122.6	31.29	11.96	6.5473e+06	2.08838e+06	1.38232e+06	3.68751e+06	1.56703e+07	5.49734e+06
TRUE	High	Master Protein	QEL93196.1	enoyl-CoA hydratase/isomerase family protein [Azospirillum brasilense]	0	9.214	15	4	14	4	256	28.4	6.39		16.82		4			other molecular function	Pf00378	[GO:0016853]; GO:0003824; GO:0003674	56451114		A0A0P0EUX8; abf:AMK58_22225; QEL93196.1	0	0	0.586	-0.77	0.23651	0.781199	40.17	18.9081	140.7	59.3	41.91	22.36	907739	197385	204807		372273	221477
TRUE	High	Master Protein	QEL94755.1	hypothetical protein D9621_31935 (plasmid) [Azospirillum brasilense]	0	28.792	17	7	30	7	472	50.8	9.19		60.63		7								QEL94755.1	0	0	1.67	0.74	0.724264	0.969039	26.34	21.8463	76.6	123.4	26.54	13.45	3.08196e+06	916604	809640	1.97144e+06	5.32038e+06	2.8538e+06
TRUE	High	Master Protein	QEL91692.1	branched-chain amino acid aminotransferase [Azospirillum brasilense]	0	71.465	70	15	64	15	290	32.2	6		92.62		15	other metabolic processes		other molecular function	Pf01063	[GO:0009097]; GO:0006549; GO:0009082; GO:1901607; GO:0009081; GO:1901605; GO:0046394; GO:1901566; GO:0006520; GO:0019752; GO:1901564; GO:0016053; GO:1901576; GO:0044238; GO:0071704; GO:0043436; GO:0006807; GO:0006082; GO:0044249; GO:0044283; GO:0009058; GO:0008152; GO:0044237; GO:0044281; GO:0008150; GO:0009987 [GO:0009098]; GO:0006551; GO:0009082; GO:1901607; GO:0009081; GO:1901605; GO:0046394; …	56453034	ilvE	A0A0P0F7S1; abf:AMK58_15815; QEL91692.1	0	0	0.749	-0.42	0.57478	0.943101	30.12	23.8116	121	79	5.48	5.21	1.42756e+07	7.50849e+06	5.22646e+06	5.06021e+06	18514156	7.21497e+06
TRUE	High	Master Protein	QEL89193.1	DEAD/DEAH box helicase [Azospirillum brasilense]	0	42.254	31	14	31	14	509	54.7	9.33		52.33		14			nucleic acid binding activity;other molecular function	Pf00270, Pf00271	[GO:0003676]; GO:0097159; GO:0005488; GO:0003674 [GO:0003724]; GO:0004386; GO:0008186; GO:0140098; GO:0140640; GO:0140657; GO:0003824; GO:0003674 [GO:0005524]; GO:0032559; GO:0035639; GO:0030554; GO:0032555; GO:0043168; GO:1901265; GO:1901363; GO:0017076; GO:0032553; GO:0043167; GO:0097159; GO:0036094; GO:0000166; GO:0097367; GO:0005488; GO:0003674 [GO:0016787]; GO:0003824; GO:0003674			A0A4D8QJE4; QEL89193.1	0	0	0.072	-3.8	8.56575e-05	0.000785726	71.89	21.5782	196.8	3.2	33.3	82.05	3.11786e+06	2.99088e+06	2.2269e+06	140172	185393	38984.1
TRUE	High	Master Protein	QEL89933.1	cyclic pyranopterin monophosphate synthase MoaC [Azospirillum brasilense]	0	27.125	60	8	40	8	164	17.2	6.77		74.64		8	protein metabolism;other metabolic processes		other molecular function	Pf01967	[GO:0006777]; GO:0019720; GO:0032324; GO:0043545; GO:0018130; GO:0090407; GO:1901362; GO:1901566; GO:0006796; GO:0019637; GO:0046483; GO:0051189; GO:1901360; GO:1901564; GO:0044249; GO:1901576; GO:0006793; GO:0071704; GO:0044237; GO:0008152; GO:0019538; GO:0006807; GO:0009058; GO:0009987; GO:0008150; GO:0043170; GO:0044238 [GO:0061799]; GO:0016849; GO:0016829; GO:0003824; GO:0003674	56448396	moaC	A0A0P0EHH1; abf:AMK58_06375; QEL89933.1	0	0	1.335	0.42	0.999932	0.999932	23.42	21.537	105.8	94.2	22.81	20.15	3.60932e+06	1.18474e+06	953401	1.64133e+06	3.99379e+06	1.85812e+06
TRUE	High	Master Protein	QEL89564.1	twin-arginine translocation signal domain-containing protein [Azospirillum brasilense]	0	3.983	4	3	6	3	962	106	8.15		5.29		3			other molecular function	Pf00384, Pf01568, Pf04879	[GO:0016491]; GO:0003824; GO:0003674 [GO:0043546]; GO:0097159; GO:0005488; GO:0003674 [GO:0046872]; GO:0043169; GO:0043167; GO:0036094; GO:0005488; GO:0003674 [GO:0051539]; GO:0051536; GO:0051540; GO:0036094; GO:0005488; GO:0003674	56450564		A0A0N7I7K0; abf:AMK58_04325; QEL89564.1	0	0
TRUE	High	Master Protein	QEL94291.1	redox-regulated ATPase YchF [Azospirillum brasilense]	0	135.502	77	22	167	22	366	39.7	5.12		409.8		22			translation activity;other molecular function	Pf01926, Pf06071	[GO:0005524]; GO:0032559; GO:0035639; GO:0030554; GO:0032555; GO:0043168; GO:1901265; GO:1901363; GO:0017076; GO:0032553; GO:0043167; GO:0097159; GO:0036094; GO:0000166; GO:0097367; GO:0005488; GO:0003674 [GO:0005525]; GO:0032561; GO:0035639; GO:0019001; GO:0032555; GO:0043168; GO:1901265; GO:1901363; GO:0017076; GO:0032553; GO:0043167; GO:0097159; GO:0036094; GO:0000166; GO:0097367; GO:0005488; …	56453437	engD; ychF	A0A060DUB1; A0A2K1G2L6; A0A9P1NRX8; aare:D3093_27105; abf:AMK58_26830; abq:ABAZ39_30945; abs:AZOBR_p440026; QEL94291.1	0	0	0.508	-0.98	0.286936	0.842106	48.53	25.3243	135.5	64.5	19.72	5.75	5.83074e+07	2.39063e+07	1.46983e+07	1.33889e+07	4.44893e+07	1.81045e+07
TRUE	High	Master Protein	QEL94420.1	mannonate dehydratase [Azospirillum brasilense]	0	110.027	81	27	166	27	398	44.3	6.25		324.56		27	other metabolic processes		other molecular function	Pf03786	[GO:0006064]; GO:0019585; GO:0072329; GO:0006063; GO:0032787; GO:0046395; GO:0019752; GO:0016054; GO:0043436; GO:0006082; GO:0044248; GO:0044282; GO:1901575; GO:0044237; GO:0044281; GO:0071704; GO:0009056; GO:0008152; GO:0009987; GO:0008150 [GO:0008927]; GO:0016836; GO:0016835; GO:0016829; GO:0003824; GO:0003674	56453673	uxuA	A0A0P0F849; abf:AMK58_27550; QEL94420.1	0	0	1.499	0.58	0.735128	0.969324	55.68	24.8686	84.2	115.8	11.69	6.36	2.39543e+07	9.48001e+06	7.49983e+06	1.58348e+07	5.22093e+07	2.11538e+07
TRUE	High	Master Protein	QEL90713.1	nitrate ABC transporter substrate-binding protein [Azospirillum brasilense]	0	67.003	56	11	59	11	332	35.7	8.35		138.19		11	other metabolic processes			Pf09084	[GO:0009228]; GO:0006772; GO:0034309; GO:0042724; GO:0034308; GO:0042723; GO:0046165; GO:0019438; GO:0042364; GO:0044272; GO:0072528; GO:0006066; GO:0006725; GO:0006767; GO:0006790; GO:0072527; GO:0044283; GO:1901617; GO:0044249; GO:0009110; GO:0018130; GO:0044271; GO:1901362; GO:1901566; GO:0044281; GO:1901615; GO:0044237; GO:0006766; GO:0034641; GO:0046483; GO:1901360; GO:1901564; GO:0009058; G…	56452527		A0A0P0EYQ4; A0A2S1XJP9; A0A839VR41; abf:AMK58_10625; azt:TSH58p_14905; QEL90713.1	0	0	16.053	4	0.000642071	0.00569654	27.09	23.5221	4.6	195.4	59.93	12.94	92731	179070	158257	1.00199e+07	2.94927e+07	1.18881e+07
TRUE	High	Master Protein	QEL92816.1	threonine ammonia-lyase [Azospirillum brasilense]	0	11.816	17	5	8	5	404	42.4	6.34		10.47		5	other metabolic processes		other molecular function	Pf00291	[GO:0003941]; GO:0016841; GO:0016840; GO:0016829; GO:0003824; GO:0003674 [GO:0004794]; GO:0016841; GO:0016840; GO:0016829; GO:0003824; GO:0003674 [GO:0006567]; GO:0006566; GO:0009068; GO:0009066; GO:0170035; GO:0170040; GO:0170033; GO:0170039; GO:0009063; GO:1901606; GO:0046395; GO:1901565; GO:1901605; GO:0006520; GO:0019752; GO:1901564; GO:0016054; GO:1901575; GO:0044238; GO:0071704; GO:0043436;…			A0A4D8QL53; QEL92816.1	0	0	1.232	0.3	0.903384	0.99389	38	20.0714	73	127	22.99	6.55	402113	314065	205439	516226	1.61769e+06	787679
TRUE	High	Master Protein	QEL91298.1	N-acetylglucosamine-6-phosphate deacetylase [Azospirillum brasilense]	0	15.362	28	5	11	5	383	39.4	6.4		15.73		5								QEL91298.1	0	0	1.513	0.6	0.872712	0.993479	6.53	20.5767	20.3	179.7		23.89			63716.6	815217	2.12432e+06	1.50011e+06
TRUE	High	Master Protein	QEL90117.1	ATP-binding cassette domain-containing protein [Azospirillum brasilense]	0	20.639	41	6	21	6	263	28.3	7.61		42.07		6			other molecular function	Pf00005	[GO:0005524]; GO:0032559; GO:0035639; GO:0030554; GO:0032555; GO:0043168; GO:1901265; GO:1901363; GO:0017076; GO:0032553; GO:0043167; GO:0097159; GO:0036094; GO:0000166; GO:0097367; GO:0005488; GO:0003674 [GO:0016887]; GO:0017111; GO:0140657; GO:0016462; GO:0003674; GO:0016818; GO:0016817; GO:0016787; GO:0003824	56448200		A0A0P0ESP8; abf:AMK58_07340; QEL90117.1	0	0	0.673	-0.57	0.314896	0.854133	49.15	20.4801	125.5	74.5	38.99	50.01	1.62761e+06	665022	262445	440729	797559	1.02411e+06
TRUE	High	Master Protein	QEL90069.1	N-carbamoylputrescine amidase [Azospirillum brasilense]	0	57.739	72	12	61	12	298	32.9	5.71		121.95		12	other metabolic processes		other molecular function	Pf00795	[GO:0006596]; GO:0006595; GO:0042401; GO:0006576; GO:0009309; GO:0009308; GO:0044271; GO:1901566; GO:1901564; GO:0034641; GO:0044249; GO:1901576; GO:0006807; GO:0071704; GO:0044237; GO:0009058; GO:0008152; GO:0009987; GO:0008150 [GO:0050126]; GO:0016811; GO:0016810; GO:0016787; GO:0003824; GO:0003674	56448234	aguB	A0A0P0ESN5; abf:AMK58_07170; QEL90069.1	0	0	0.622	-0.68	0.391942	0.881814	35.6	22.6078	128.6	71.4	3.79	5.8	7.21258e+06	3.37217e+06	2.51683e+06	2.23291e+06	7.33039e+06	3.01954e+06
TRUE	High	Master Protein	QEL92335.1	flavin reductase [Azospirillum brasilense]	0	19.46	52	5	26	5	164	17.8	5.02		43.47		5			other molecular function	Pf01613	[GO:0010181]; GO:0032553; GO:0043168; GO:0000166; GO:0097367; GO:0043167; GO:1901265; GO:1901363; GO:0005488; GO:0036094; GO:0097159; GO:0003674 [GO:0016646]; GO:0016645; GO:0016491; GO:0003824; GO:0003674	56451302		A0A0N7I8L7; abf:AMK58_19605; QEL92335.1	0	0	0.526	-0.93	0.196224	0.711591	29.9	21.2835	155.9	44.1	10.18	40.45	3.87043e+06	1.59237e+06	1.22308e+06	261505	1.76495e+06	960101
TRUE	High	Master Protein	QEL88956.1	ATP-dependent protease ATPase subunit HslU [Azospirillum brasilense]	0	85.324	56	20	127	20	445	48.9	5.66		243.1		20	protein metabolism;other biological processes	cytosol	other molecular function	Pf00004, Pf07724, Pf10431	[GO:0005524]; GO:0032559; GO:0035639; GO:0030554; GO:0032555; GO:0043168; GO:1901265; GO:1901363; GO:0017076; GO:0032553; GO:0043167; GO:0097159; GO:0036094; GO:0000166; GO:0097367; GO:0005488; GO:0003674 [GO:0006508]; GO:0019538; GO:0043170; GO:0044238; GO:1901564; GO:0071704; GO:0008152; GO:0006807; GO:0008150 [GO:0008233]; GO:0016787; GO:0140096; GO:0003824; GO:0003674 [GO:0009376]; GO:0031597…	56449795	hslU	A0A0P0F375; abf:AMK58_00525; QEL88956.1	0	0	0.601	-0.73	0.39709	0.882204	29.65	24.4281	131.1	68.9	4.7	9.47	2.58281e+07	1.15226e+07	9.60946e+06	8.51587e+06	2.53704e+07	1.10511e+07
TRUE	High	Master Protein	QEL92330.1	TRAP transporter small permease subunit [Azospirillum brasilense]	0	19.585	30	5	27	5	179	20.5	8.88		38.03		5	transport	plasma membrane;other membranes	transporter activity	Pf04290	[GO:0005886]; GO:0016020; GO:0071944; GO:0110165; GO:0005575 [GO:0022857]; GO:0005215; GO:0055085; GO:0003674; GO:0006810; GO:0009987; GO:0051234; GO:0008150; GO:0051179	56451307		A0A0P0ENN9; abf:AMK58_19630; QEL92330.1	0	0	0.965	-0.05	0.632011	0.953045	28.91	21.0915	99.9	100.1	11.53	21.05	1.30695e+06	692908	616338	679673	2.7185e+06	1.54152e+06
TRUE	High	Master Protein	QEL89586.1	dipeptide epimerase [Azospirillum brasilense]	0	81.798	69	15	91	15	332	35.6	5.4		187.15		15	other metabolic processes		other molecular function	Pf02746, Pf13378	[GO:0000287]; GO:0046872; GO:0043169; GO:0043167; GO:0036094; GO:0005488; GO:0003674 [GO:0009063]; GO:0046395; GO:1901565; GO:0016054; GO:0019752; GO:1901564; GO:1901575; GO:0006082; GO:0044248; GO:0044282; GO:0043436; GO:0006807; GO:0071704; GO:0009056; GO:0044237; GO:0044281; GO:0008152; GO:0009987; GO:0008150 [GO:0016855]; GO:0016854; GO:0016853; GO:0003824; GO:0003674	56450588		A0A0N7I7K3; abf:AMK58_04450; QEL89586.1	0	0	1.556	0.64	0.698806	0.969039	30.79	23.9153	77.5	122.5	8.94	11.09	9.34163e+06	4.1891e+06	2.93832e+06	6.18767e+06	2.59084e+07	1.1631e+07
TRUE	High	Master Protein	QEL92198.1	NAD(+) synthase [Azospirillum brasilense]	0	61.314	60	16	33	16	335	37	6.01		61.64		16	other metabolic processes	other cell component	other molecular function	Pf02540	[GO:0003952]; GO:0016884; GO:0016879; GO:0016874; GO:0003824; GO:0003674 [GO:0004359]; GO:0016811; GO:0016810; GO:0016787; GO:0003824; GO:0003674 [GO:0005524]; GO:0032559; GO:0035639; GO:0030554; GO:0032555; GO:0043168; GO:1901265; GO:1901363; GO:0017076; GO:0032553; GO:0043167; GO:0097159; GO:0036094; GO:0000166; GO:0097367; GO:0005488; GO:0003674 [GO:0005737]; GO:0110165; GO:0005622; GO:0005575…	56451503	nadE	A0A0P0ETS9; A0A9P1NPC0; abf:AMK58_20590; abs:AZOBR_p1110150; QEL92198.1	0	0	6.545	2.71	0.0244677	0.161882	63.13	23.3609	7.2	192.8	93.4	72.76	1.19727e+06	125434	102875	1.06477e+07	1.40102e+07	4.2447e+06
TRUE	High	Master Protein	QEL91027.1	lysine--tRNA ligase [Azospirillum brasilense]	0	166.509	79	36	219	36	522	58.2	5.63		480.35		36	protein metabolism;RNA metabolism OR transcription;other metabolic processes	other cell component	nucleic acid binding activity;other molecular function	Pf01921	[GO:0000049]; GO:0003723; GO:0003676; GO:0097159; GO:0005488; GO:0003674 [GO:0004824]; GO:0004812; GO:0016875; GO:0140101; GO:0016874; GO:0140098; GO:0003824; GO:0140640; GO:0003674 [GO:0005524]; GO:0032559; GO:0035639; GO:0030554; GO:0032555; GO:0043168; GO:1901265; GO:1901363; GO:0017076; GO:0032553; GO:0043167; GO:0097159; GO:0036094; GO:0000166; GO:0097367; GO:0005488; GO:0003674 [GO:0005737]…	56450214	lysS	A0A0P0EFM0; abf:AMK58_02590; QEL91027.1	0	0	0.45	-1.15	0.22228	0.760418	31.33	25.532	142.9	57.1	0.64	12.68	6.17142e+07	3.02549e+07	2.30864e+07	1.54668e+07	4.69707e+07	1.8261e+07
TRUE	High	Master Protein	QEL91479.1	methylenetetrahydrofolate--tRNA-(uracil(54)-C(5))-methyltransferase (FADH(2)-oxidizing) TrmFO [Azospirillum brasilense]	0	82.971	66	17	68	17	454	49.2	6.27		157.16		17	RNA metabolism OR transcription;other metabolic processes	other cell component	other molecular function	Pf01134	[GO:0005737]; GO:0110165; GO:0005622; GO:0005575 [GO:0030488]; GO:0001510; GO:0006400; GO:0009451; GO:0043414; GO:0008033; GO:0016070; GO:0043412; GO:0032259; GO:0006399; GO:0034470; GO:0090304; GO:0043170; GO:0008152; GO:0034660; GO:0006396; GO:0006139; GO:0071704; GO:0008150; GO:0010467; GO:0006725; GO:0034641; GO:0044238; GO:0046483; GO:1901360; GO:0009059; GO:0044237; GO:0006807; GO:0044249; …	56453257	trmFO	A0A0N7I8F9; abf:AMK58_16925; QEL91479.1	0	0	0.313	-1.67	0.0892722	0.440822	54.71	22.679	172.8	27.2	4.43	12.29	1.04117e+07	5.50213e+06	4.2146e+06	956893	3.57975e+06	1.21286e+06
TRUE	High	Master Protein	QEL93317.1	SIS domain-containing protein [Azospirillum brasilense]	0	12.109	13	2	5	2	346	36.1	6.81		16.15		2	other metabolic processes		other molecular function	Pf01380	[GO:0097367]; GO:0005488; GO:0003674 [GO:1901135]; GO:0071704; GO:0008152; GO:0008150	56450833		A0A0P0EKR7; abf:AMK58_24035; QEL93317.1	0	0	1.329	0.41	0.951171	0.996357	4.28	16.8189	85.9	114.1		4.08			34382.3	64072.6		102984
TRUE	High	Master Protein	QEL90445.1	ABC transporter ATP-binding protein [Azospirillum brasilense]	0	26.982	30	5	36	5	250	27.2	8.47		70.27		5								QEL90445.1	0	0	0.48	-1.06	0.157706	0.628909	42.02	21.2641	128.1	71.9	27.09	13.57	4.01762e+06	1.14468e+06	1.11661e+06	710788	3.1995e+06	1.37374e+06
TRUE	High	Master Protein	QEL89212.1	ABC transporter permease [Azospirillum brasilense]	0	14.597	14	3	5	3	442	47.5	7.87		14.59		3				Pf13458		56452099		A0A0P0F881; abf:AMK58_12725; QEL89212.1	0	0	100	6.64	1e-17	9.62989e-17				200		14.88				110523		207127
TRUE	High	Master Protein	QEL94113.1	quinone oxidoreductase (plasmid) [Azospirillum brasilense]	0	42.958	50	9	20	9	327	34.1	6.58		45.09		9			other molecular function	Pf00107, Pf08240	[GO:0003960]; GO:0016655; GO:0016651; GO:0016491; GO:0003824; GO:0003674			A0A4D8QRN3; QEL94113.1	0	0	4.532	2.18	0.0998519	0.479077	57.96	20.98	10.7	189.3	33.19	10.55	138129	33366.3	45327.5	1.15207e+06	3.82947e+06	2.023e+06
TRUE	High	Master Protein	QEL89067.1	ABC transporter ATP-binding protein [Azospirillum brasilense]	0	32.635	52	7	23	7	244	26	5.36		37.97		7			other molecular function	Pf00005	[GO:0005524]; GO:0032559; GO:0035639; GO:0030554; GO:0032555; GO:0043168; GO:1901265; GO:1901363; GO:0017076; GO:0032553; GO:0043167; GO:0097159; GO:0036094; GO:0000166; GO:0097367; GO:0005488; GO:0003674 [GO:0016887]; GO:0017111; GO:0140657; GO:0016462; GO:0003674; GO:0016818; GO:0016817; GO:0016787; GO:0003824	56449672		A0A0P0FA63; abf:AMK58_13700; QEL89067.1	0	0	0.62	-0.69	0.265506	0.815526	28.8	20.1257	125.7	74.3	10.61	45.2	1.18336e+06	526283	501953	380185	617792	734871
TRUE	High	Master Protein	QEL92411.1	sulfate ABC transporter substrate-binding protein [Azospirillum brasilense]	0	12.648	16	3	9	3	338	36.9	6.73		16.33		3	transport	other cell component	other molecular function	Pf13531	[GO:0042597]; GO:0110165; GO:0005575 [GO:1901681]; GO:0005488; GO:0003674 [GO:1902358]; GO:0008272; GO:0098661; GO:0015698; GO:0072348; GO:0098660; GO:0006810; GO:0055085; GO:0051234; GO:0009987; GO:0051179; GO:0008150	56451212		A0A0N7I8K7; abf:AMK58_19150; QEL92411.1	0	0	0.757	-0.4	0.43644	0.909015	34.31	18.6134	146.5	53.5	41.49	60.24	363651	93595.7	178889	72209.4	222152	266675
TRUE	High	Master Protein	QEL91533.1	amino acid ABC transporter ATP-binding protein [Azospirillum brasilense]	0	32.754	52	9	23	5	262	29.4	7.24		29.04		9	transport		transporter activity;other molecular function	Pf00005	[GO:0005524]; GO:0032559; GO:0035639; GO:0030554; GO:0032555; GO:0043168; GO:1901265; GO:1901363; GO:0017076; GO:0032553; GO:0043167; GO:0097159; GO:0036094; GO:0000166; GO:0097367; GO:0005488; GO:0003674 [GO:0015424]; GO:0015171; GO:0033284; GO:0140359; GO:0046943; GO:0003333; GO:0033283; GO:0042626; GO:0005342; GO:0008514; GO:1905039; GO:0006865; GO:0015399; GO:0140657; GO:0022857; GO:1903825; …	56453198		A0A0P0FC00; aare:D3093_14630; abf:AMK58_16630; QEL91533.1	0	0	2.227	1.16	0.455653	0.916627	10.93	19.4511	51.6	148.4	12.01	20.36	306192	121474	94487.6	326128	1.71583e+06	595282
TRUE	High	Master Protein	QEL92831.1	acetyl/propionyl/methylcrotonyl-CoA carboxylase subunit alpha [Azospirillum brasilense]	0	132.907	69	30	174	30	666	72.8	6.51		328.97		30	other metabolic processes		other molecular function	Pf00289, Pf00364, Pf02785, Pf02786, Pf18140	[GO:0004658]; GO:0016421; GO:0016885; GO:0016874; GO:0003824; GO:0003674 [GO:0005524]; GO:0032559; GO:0035639; GO:0030554; GO:0032555; GO:0043168; GO:1901265; GO:1901363; GO:0017076; GO:0032553; GO:0043167; GO:0097159; GO:0036094; GO:0000166; GO:0097367; GO:0005488; GO:0003674 [GO:0016042]; GO:0006629; GO:1901575; GO:0044238; GO:0071704; GO:0009056; GO:0008152; GO:0008150 [GO:0046872]; GO:0043169…	56451175		A0A0P0FEE1; abf:AMK58_18970; QEL92831.1	0	0	1.323	0.4	0.85981	0.990429	33.19	24.3205	84.1	115.9	11.1	7.05	1.15369e+07	6.95249e+06	4.63753e+06	1.00029e+07	3.05112e+07	1.39982e+07
TRUE	High	Master Protein	QEL94212.1	DUF47 family protein [Azospirillum brasilense]	0	68.547	67	12	68	12	215	24.2	4.83		147.81		12				Pf01865		56448863		A0A0P0EXB8; A0A2S1XN02; A0A839VZW9; abf:AMK58_26325; azt:TSH58p_19855; QEL94212.1	0	0	0.55	-0.86	0.335767	0.856592	32.42	23.2471	129.4	70.6	30.97	27.65	1.53193e+07	5.17577e+06	3.15184e+06	2.64112e+06	1.56939e+07	4.77965e+06
TRUE	High	Master Protein	QEL91724.1	aldehyde dehydrogenase (NADP(+)) [Azospirillum brasilense]	0	5.549	7	2	3	2	533	56.2	5.67		5.11		2			other molecular function	Pf00171	[GO:0016620]; GO:0016903; GO:0016491; GO:0003824; GO:0003674	56452910		A0A0P0FBC1; abf:AMK58_15245; QEL91724.1	0	0	0.264	-1.92	0.0140512	0.100589	547.83	14.4169	159.5	40.5	13.57	137.64	36195	13407.4	12351.9	38827.7	1846.04
TRUE	High	Master Protein	QEL93864.1	ABC transporter substrate-binding protein (plasmid) [Azospirillum brasilense]	0	41.026	53	11	46	11	317	34.9	5.62		75.7		11		other cell component		Pf13407	[GO:0042597]; GO:0110165; GO:0005575	56447618		A0A2K1G531; A0A839W093; aare:D3093_30255; QEL93864.1	0	0	3.192	1.67	0.197226	0.711591	45.33	22.5972	37.4	162.6	36.39	17.05	2.48508e+06	598063	604012	4.66924e+06	1.17637e+07	5.74124e+06
TRUE	High	Master Protein	QEL91406.1	C4-dicarboxylate ABC transporter substrate-binding protein [Azospirillum brasilense]	0	126.818	66	23	195	23	328	35.6	8.02		474.81		23	transport			Pf03480	[GO:0055085]; GO:0006810; GO:0009987; GO:0051234; GO:0008150; GO:0051179 [GO:0071702]; GO:0006810; GO:0051234; GO:0051179; GO:0008150	56453342		A0A0P0EMJ3; abf:AMK58_17345; QEL91406.1	0	0	1.391	0.48	0.808671	0.983933	28.99	26.0885	92.1	107.9	14.43	10.74	4.05658e+07	2.63175e+07	1.8988e+07	3.66233e+07	1.12543e+08	4.50388e+07
TRUE	High	Master Protein	QEL94393.1	dihydrodipicolinate synthase family protein [Azospirillum brasilense]	0	49.422	63	11	39	11	308	32.9	5.29		66.74		11			other molecular function	Pf00701	[GO:0016829]; GO:0003824; GO:0003674	56453548		A0A0P0EMN3; abf:AMK58_27385; QEL94393.1	0	0	3.269	1.71	0.175334	0.67108	117.41	22.6961	8.5	191.5	73.3	5.78	279360	501992	139008	4.54006e+06	1.69089e+07	6.51574e+06
TRUE	High	Master Protein	QEL88834.1	hypothetical protein D9621_01045 [Azospirillum brasilense]	0	75.907	56	15	49	15	541	56.2	4.94		81.28		15						56449925		A0A0P0EVS5; abf:AMK58_01175; QEL88834.1	0	0	3.695	1.89	0.131419	0.566571	48.82	25.1377	6.4	193.6	18.12	7.75	1.40319e+06	477910	497877	2.06133e+07	7.65826e+07	3.64172e+07
TRUE	High	Master Protein	QEL91792.1	cobyrinate a,c-diamide synthase [Azospirillum brasilense]	0	30.432	38	11	41	11	443	45.9	7.01		59.18		11	other metabolic processes		other molecular function	Pf01656, Pf07685	[GO:0005524]; GO:0032559; GO:0035639; GO:0030554; GO:0032555; GO:0043168; GO:1901265; GO:1901363; GO:0017076; GO:0032553; GO:0043167; GO:0097159; GO:0036094; GO:0000166; GO:0097367; GO:0005488; GO:0003674 [GO:0006541]; GO:0009064; GO:0170033; GO:0170039; GO:1901605; GO:0006520; GO:0019752; GO:1901564; GO:0044238; GO:0071704; GO:0043436; GO:0006807; GO:0008152; GO:0006082; GO:0008150; GO:0044237; …		cbiA	A0A0N7I8B3; abf:AMK58_14890; QEL91792.1	0	0	1.231	0.3	0.884794	0.993479	41.29	21.1944	110.3	89.7	11.59	29.52	2.30044e+06	1.00605e+06	979597	1.39363e+06	3.56469e+06	1.17171e+06
TRUE	High	Master Protein	QEL91539.1	NADP-dependent phosphogluconate dehydrogenase [Azospirillum brasilense]	0	97.568	80	22	86	22	481	50.1	5.71		154.7		22	other metabolic processes		other molecular function	Pf00393, Pf03446	[GO:0004616]; GO:0016616; GO:0016614; GO:0016491; GO:0003824; GO:0003674 [GO:0006098]; GO:0006740; GO:0051156; GO:0006091; GO:0006739; GO:0006796; GO:0019637; GO:1901135; GO:0044237; GO:0006163; GO:0046496; GO:0006793; GO:0071704; GO:0008152; GO:0009987; GO:0009117; GO:0072521; GO:0019362; GO:0008150; GO:0006753; GO:0006725; GO:0034641; GO:0046483; GO:1901360; GO:1901564; GO:0072524; GO:0055086; …			A0A4D8QR60; QEL91539.1	0	0	0.544	-0.88	0.296521	0.849984	46.67	22.4972	152.6	47.4	15.5	32	9.65567e+06	3.87994e+06	2.68933e+06	1.94039e+06	3.6271e+06	2.04003e+06
TRUE	High	Master Protein	QEL92871.1	isochorismate synthase [Azospirillum brasilense]	0	72.202	60	14	44	14	401	43	6.62		97.01		14	other metabolic processes		other molecular function	Pf00425	[GO:0008909]; GO:0050486; GO:0016866; GO:0016853; GO:0003824; GO:0003674 [GO:0044249]; GO:0009058; GO:0044237; GO:0008152; GO:0009987; GO:0008150	56450654		A0A0N7I8W1; abf:AMK58_23130; QEL92871.1	0	0	1.898	0.92	0.548476	0.942316	0.64	22.437	7.3	192.7		5.02			96662.3	3.41514e+06	1.32031e+07	5.58167e+06
TRUE	High	Master Protein	QEL90583.1	50S ribosomal protein L3 N(5)-glutamine methyltransferase [Azospirillum brasilense]	0	8.404	25	4	7	4	313	34.8	4.74		2.33		4	protein metabolism;DNA metabolism;other metabolic processes	translational apparatus	nucleic acid binding activity;other molecular function	Pf05175	[GO:0003676]; GO:0097159; GO:0005488; GO:0003674 [GO:0005840]; GO:0043232; GO:0043228; GO:0043229; GO:0043226; GO:0005622; GO:0110165; GO:0005575 [GO:0009007]; GO:0008757; GO:0009008; GO:0032775; GO:0008168; GO:0140097; GO:0006306; GO:0016741; GO:0140640; GO:0006305; GO:0043414; GO:0016740; GO:0003824; GO:0006304; GO:0032259; GO:0043412; GO:0003674; GO:0006259; GO:0008152; GO:0043170; GO:0090304;…	56452677	prmB	A0A0P0ETL9; abf:AMK58_09875; QEL90583.1	0	0	2.103	1.07	0.510873	0.928709	93.29	19.4093	62.3	137.7	23.49	43.02		178213	98493.4	174173	1.58704e+06	563811
TRUE	High	Master Protein	QEL92636.1	response regulator [Azospirillum brasilense]	0	37.389	67	10	31	10	264	29.1	5.91		44.16		10	signal transduction			Pf00072	[GO:0000160]; GO:0035556; GO:0007165; GO:0009987; GO:0050794; GO:0007154; GO:0023052; GO:0051716; GO:0008150; GO:0050789; GO:0050896; GO:0065007	56449153		A0A0P0FB63; abf:AMK58_18215; QEL92636.1	0	0	4.127	2.04	0.12496	0.555241	37.77	21.4553	16.8	183.2	106.49	39.32	671532		35612.8	2.72066e+06	5.24396e+06	2.12638e+06
TRUE	High	Master Protein	QEL90240.1	cell division protein ZapA [Azospirillum brasilense]	0	25.932	58	4	34	4	104	11.1	4.75		107.55		4	other biological processes			Pf05164	[GO:0051301]; GO:0009987; GO:0008150	56449401	zapA	A0A0N7I7W2; abf:AMK58_09305; QEL90240.1	0	0	1.638	0.71	0.71957	0.969039	20.46	22.11	91.2	108.8	17.06	19.43	2.48842e+06	1.7104e+06	1.19454e+06	2.67545e+06	7.22016e+06	2.81613e+06
TRUE	High	Master Protein	QEL89036.1	[protein-PII] uridylyltransferase [Azospirillum brasilense]	0	9.396	5	4	5	4	935	104.9	8.73		8.52		4	other metabolic processes;other biological processes		other molecular function	Pf01909, Pf01966, Pf08335	[GO:0006807]; GO:0008152; GO:0008150 [GO:0006808]; GO:0032107; GO:0032104; GO:0032101; GO:0048583; GO:0050789; GO:0065007; GO:0008150 [GO:0008081]; GO:0042578; GO:0016788; GO:0016787; GO:0003824; GO:0003674 [GO:0008773]; GO:0070569; GO:0140096; GO:0016779; GO:0003824; GO:0016772; GO:0003674; GO:0016740		glnD	A0A4D8QEA9; QEL89036.1	0	0	2.869	1.52	0.204666	0.728107	0	16.1589	51.7	148.3					10047.7			63116.7
TRUE	High	Master Protein	QEL89906.1	ABC transporter ATP-binding protein [Azospirillum brasilense]	0	10.793	30	3	6	3	225	24.2	7.78		2.16		3			other molecular function	Pf00005	[GO:0005524]; GO:0032559; GO:0035639; GO:0030554; GO:0032555; GO:0043168; GO:1901265; GO:1901363; GO:0017076; GO:0032553; GO:0043167; GO:0097159; GO:0036094; GO:0000166; GO:0097367; GO:0005488; GO:0003674 [GO:0016887]; GO:0017111; GO:0140657; GO:0016462; GO:0003674; GO:0016818; GO:0016817; GO:0016787; GO:0003824			A0A4D8QB88; QEL89906.1	0	0	1.74	0.8	0.704672	0.969039	85.8	19.1409	67.9	132.1	98.52	76.36	979212	56827.7	109943	65293.8	1.82388e+06	468116
TRUE	High	Master Protein	QEL93181.1	nitroreductase [Azospirillum brasilense]	0	10.665	16	3	6	3	234	26.1	6.54		12.26		3			other molecular function	Pf00881	[GO:0016491]; GO:0003824; GO:0003674	56450872		A0A0P0EHQ4; abf:AMK58_24225; QEL93181.1	0	0	3.441	1.78	0.172131	0.663445	26.84	19.0597	26.4	173.6	33.43	10	148447	47803.1	29434.4	398750	1228394	498644
TRUE	High	Master Protein	QEL92091.1	DUF4167 domain-containing protein [Azospirillum brasilense]	0	7.471	26	3	6	3	145	15.4	6.55		10.67		3				Pf13763		56449252		A0A0P0FA95; abf:AMK58_21000; QEL92091.1	0	0	0.991	-0.01	0.666628	0.963106	13.35	18.9644	73	127	74.59	3.27		171712	41053.7		635268	287748
TRUE	High	Master Protein	QEL90674.1	50S ribosomal protein L22 [Azospirillum brasilense]	0	53.519	60	9	74	9	131	14.3	10.87		168.04		9	protein metabolism;other metabolic processes	translational apparatus	nucleic acid binding activity;other molecular function	Pf00237	[GO:0003735]; GO:0005198; GO:0003674 [GO:0006412]; GO:0009059; GO:0019538; GO:0043043; GO:0010467; GO:0043170; GO:0044249; GO:1901576; GO:0044238; GO:1901564; GO:0006518; GO:0043604; GO:1901566; GO:0071704; GO:0009058; GO:0044237; GO:0008152; GO:0006807; GO:0043603; GO:0044271; GO:0009987; GO:0008150; GO:0034641 [GO:0015934]; GO:0044391; GO:1990904; GO:0005840; GO:0032991; GO:0043232; GO:0005575;…	56452580	rplV	A0A060DAJ4; A0A2S1XJU8; A0A560C2U0; A0A839VR84; abf:AMK58_10360; abq:ABAZ39_03655; azt:TSH58p_15190; QEL90674.1	0	0	0.797	-0.33	0.630999	0.953045	67.89	30.1947	88.8	111.2	58.65	37	1.94335e+08	3.76877e+08	3.11266e+08	2.73343e+08	1.84632e+09	9.17577e+08
TRUE	High	Master Protein	QEL92094.1	ATP-dependent chaperone ClpB [Azospirillum brasilense]	0	213.97	63	42	248	39	876	96	5.63		484.54		42	protein metabolism;other metabolic processes;stress response	other cell component	other molecular function	Pf00004, Pf02861, Pf07724, Pf10431, Pf17871	[GO:0005524]; GO:0032559; GO:0035639; GO:0030554; GO:0032555; GO:0043168; GO:1901265; GO:1901363; GO:0017076; GO:0032553; GO:0043167; GO:0097159; GO:0036094; GO:0000166; GO:0097367; GO:0005488; GO:0003674 [GO:0005737]; GO:0110165; GO:0005622; GO:0005575 [GO:0009408]; GO:0006950; GO:0009266; GO:0050896; GO:0009628; GO:0008150 [GO:0016887]; GO:0017111; GO:0140657; GO:0016462; GO:0003674; GO:0016818…	56449249	clpB	A0A0P0ETZ6; abf:AMK58_20985; QEL92094.1	0	2	0.647	-0.63	0.452297	0.915448	38.09	24.8155	129.2	70.8	6.13	2.29	2.88614e+07	1.58082e+07	1.12312e+07	8.63885e+06	3.11606e+07	1.37183e+07
TRUE	High	Master Protein	QEL90389.1	hypothetical protein D9621_09720 [Azospirillum brasilense]	0	7.889	11	2	7	2	255	27.7	5.55		6.59		2								QEL90389.1	0	0	1.307	0.39	0.982067	0.999932	3.17	17.5208	86.7	113.3		3.02	71285.8				173810	78452.4
TRUE	High	Master Protein	QEL92515.1	acetoin dehydrogenase dihydrolipoyllysine-residue acetyltransferase subunit [Azospirillum brasilense]	0	9.462	9	2	6	2	377	39.2	5.03		10.34		2			other molecular function	Pf00364, Pf00561	[GO:0016740]; GO:0003824; GO:0003674	56453004		A0A0P0F1Y6; abf:AMK58_15665; QEL92515.1	0	0	0.963	-0.05	0.659933	0.959064	34.41	18.6347	62.4	137.6		63.65	128676			278326	540977	102139
TRUE	High	Master Protein	QEL90249.1	Tol-Pal system protein TolB [Azospirillum brasilense]	0	109.32	68	24	98	24	450	48.9	9.09		186.65		24	cell cycle OR cell proliferation;transport;other biological processes	other cell component		Pf04052, Pf07676	[GO:0007049]; GO:0009987; GO:0008150 [GO:0017038]; GO:0015031; GO:0045184; GO:0071702; GO:0071705; GO:0008104; GO:0051234; GO:0006810; GO:0070727; GO:0051179; GO:0033036; GO:0051641; GO:0008150; GO:0009987 [GO:0042597]; GO:0110165; GO:0005575 [GO:0051301]; GO:0009987; GO:0008150	56449389	tolB	A0A0P0F4J8; abf:AMK58_09250; QEL90249.1	0	0	0.879	-0.19	0.723608	0.969039	32.01	24.0846	109.5	90.5	17.04	6.5	1.98175e+07	6.96074e+06	5983665	7.84216e+06	2.43374e+07	1.08303e+07
TRUE	High	Master Protein	QEL90141.1	MarR family transcriptional regulator [Azospirillum brasilense]	0	21.967	41	4	28	4	157	18.3	7.56		76.02		4	other biological processes		nucleic acid binding activity;other molecular function	Pf13463	[GO:0003677]; GO:0003676; GO:0097159; GO:0005488; GO:0003674 [GO:0003700]; GO:0140110; GO:0006355; GO:0003674; GO:0010468; GO:2001141; GO:0010556; GO:0051252; GO:0031326; GO:0060255; GO:0019219; GO:0009889; GO:0031323; GO:0019222; GO:0051171; GO:0080090; GO:0050794; GO:0050789; GO:0065007; GO:0008150 [GO:0006355]; GO:0010468; GO:2001141; GO:0010556; GO:0051252; GO:0031326; GO:0060255; GO:0019219;…	56448175		A0A060DLH4; A0A2S1XE97; A0A560B5S4; A0A839VVU1; A0A9P1JR39; A0A9W7NKK7; aare:D3093_02805; abf:AMK58_07465; abq:ABAZ39_06370; abs:AZOBR_110125; azt:TSH58p_04120; QEL90141.1	0	0	1.156	0.21	0.998719	0.999932	31.41	23.582	99.5	100.5	25.55	6.93	5.71547e+06	4.57878e+06	3.45943e+06	4.58557e+06	1.76973e+07	7.97838e+06
TRUE	High	Master Protein	QEL92655.1	hemerythrin [Azospirillum brasilense]	0	10.595	43	3	10	3	136	15.3	6.96		13.28		3	transport		other molecular function	Pf01814	[GO:0005344]; GO:0140104; GO:0015671; GO:0003674; GO:0015669; GO:0006810; GO:0051234; GO:0051179; GO:0008150 [GO:0046872]; GO:0043169; GO:0043167; GO:0036094; GO:0005488; GO:0003674	56449131		A0A0P0F328; abf:AMK58_18110; QEL92655.1	0	0	0.693	-0.53	0.381354	0.878107	71.26	18.2759	115.7	84.3	62.35	51.3	759141	142158	102882	75808	733872	175243
TRUE	High	Master Protein	QEL93277.1	group III truncated hemoglobin [Azospirillum brasilense]	0	22.795	53	6	19	6	148	16.5	5.55		33.04		6			other molecular function	Pf01152	[GO:0019825]; GO:0036094; GO:0005488; GO:0003674 [GO:0020037]; GO:0046906; GO:0097159; GO:0005488; GO:0003674	56448973		A0A0P0FBI2; abf:AMK58_22675; QEL93277.1	0	0	1.03	0.04	0.722289	0.969039	55.22	19.5491	129.9	70.1	31.16	3.15	1.31032e+06	352097	333324	259462	908083	415031
TRUE	High	Master Protein	QEL91543.1	hypothetical protein D9621_15170 [Azospirillum brasilense]	0	31.24	35	9	21	9	293	32.2	9.38		26.87		9						56453186		A0A0P0FBY7; abf:AMK58_16570; QEL91543.1	0	0	1.833	0.87	0.671756	0.96536	82.52	21.6731	32.7	167.3	28.66	45.99	342534	301337	209917	714777	5.43066e+06	3.04264e+06
TRUE	High	Master Protein	QEL91798.1	bifunctional metallophosphatase/5'-nucleotidase [Azospirillum brasilense]	0	6.902	7	3	10	3	506	54	6.83		18.61		3	other metabolic processes		other molecular function	Pf02872	[GO:0000166]; GO:1901265; GO:1901363; GO:0097159; GO:0036094; GO:0005488; GO:0003674 [GO:0009166]; GO:0009117; GO:1901292; GO:0006753; GO:0034655; GO:0046434; GO:0006796; GO:0019637; GO:0055086; GO:0006139; GO:0019439; GO:0044270; GO:0046700; GO:1901361; GO:1901575; GO:0006793; GO:0071704; GO:0044281; GO:0006725; GO:0034641; GO:0044238; GO:0046483; GO:1901360; GO:0044248; GO:0009056; GO:0044237; …	56452832		A0A0P0F101; abf:AMK58_14860; QEL91798.1	0	0	1.359	0.44	0.938505	0.994694	58.79	18.0885	106.3	93.7	74.89	30.77	31508.8	111904	114988	71555.2	478528	166826
TRUE	High	Master Protein	QEL94723.1	mannose-1-phosphate guanylyltransferase/mannose-6-phosphate isomerase (plasmid) [Azospirillum brasilense]	0	106.338	58	23	159	23	480	52.6	6.19		306.54		23	other metabolic processes		other molecular function	Pf00483, Pf01050	[GO:0000271]; GO:0005976; GO:0009059; GO:0016051; GO:0005975; GO:0043170; GO:0044249; GO:1901576; GO:0044238; GO:0071704; GO:0009058; GO:0044237; GO:0008152; GO:0009987; GO:0008150 [GO:0004475]; GO:0070568; GO:0016779; GO:0016772; GO:0016740; GO:0003824; GO:0003674 [GO:0008652]; GO:0046394; GO:1901566; GO:0016053; GO:0019752; GO:1901564; GO:1901576; GO:0006082; GO:0044249; GO:0044283; GO:0043436;…	56449439	pssM	abf:AMK58_29025; Q6QW86; QEL94723.1	0	0	0.548	-0.87	0.33352	0.856592	35.64	24.344	139.3	60.7	7.72	10.26	2.25539e+07	1.22506e+07	9.88232e+06	6.87149e+06	1.98427e+07	9.04463e+06
TRUE	High	Master Protein	QEL92265.1	methyl-accepting chemotaxis protein [Azospirillum brasilense]	0	56.537	29	10	49	9	567	60.1	5.55		111.12		10	signal transduction;other biological processes	other membranes	other molecular function	Pf00015, Pf00672, Pf12729	[GO:0004888]; GO:0038023; GO:0060089; GO:0003674 [GO:0006935]; GO:0042330; GO:0042221; GO:0040011; GO:0009605; GO:0050896; GO:0008150 [GO:0007165]; GO:0009987; GO:0050794; GO:0007154; GO:0023052; GO:0051716; GO:0008150; GO:0050789; GO:0050896; GO:0065007 [GO:0016020]; GO:0110165; GO:0005575	56451380		A0A0P0ETG9; abf:AMK58_19980; QEL92265.1	0	0	4.41	2.14	0.082261	0.414522	39.18	22.8436	14.1	185.9	87.62	9.25	1.19733e+06	283067	38294.2	4.15304e+06	1.41338e+07	7.24347e+06
TRUE	High	Master Protein	QEL94326.1	GAF domain-containing protein [Azospirillum brasilense]	0	5.787	6	3	4	3	754	82.5	6.02		3.67		3	protein metabolism;other metabolic processes;signal transduction;other biological processes		kinase activity;other molecular function	Pf00360, Pf00512, Pf01590, Pf02518, Pf08446	[GO:0000155]; GO:0004673; GO:0140299; GO:0000160; GO:0004672; GO:0016775; GO:0018106; GO:0003674; GO:0035556; GO:0016301; GO:0016773; GO:0140096; GO:0016772; GO:0006468; GO:0018202; GO:0007165; GO:0003824; GO:0016740; GO:0016310; GO:0036211; GO:0018193; GO:0009987; GO:0050794; GO:0007154; GO:0023052; GO:0051716; GO:0006796; GO:0019538; GO:0043412; GO:0008150; GO:0050789; GO:0050896; GO:0006793; G…	56453476		A0A0P0EMG5; abf:AMK58_27025; QEL94326.1	0	0	3.135	1.65	0.196703	0.711591	2.97	18.1469	48.4	151.6		18.73			36267.3	164120	411534	253984
TRUE	High	Master Protein	QEL89132.1	DUF3369 domain-containing protein [Azospirillum brasilense]	0	31.058	27	9	13	9	529	57.2	5.58		23.61		9	signal transduction		other molecular function	Pf11849, Pf13487	[GO:0000160]; GO:0035556; GO:0007165; GO:0009987; GO:0050794; GO:0007154; GO:0023052; GO:0051716; GO:0008150; GO:0050789; GO:0050896; GO:0065007 [GO:0008081]; GO:0042578; GO:0016788; GO:0016787; GO:0003824; GO:0003674	56449569		A0A0P0EVA5; abf:AMK58_13215; QEL89132.1	0	0	0.951	-0.07	0.651518	0.958119	0	18.8093	38.5	161.5		15.7		63056.2		355390	1035049	396314
TRUE	High	Master Protein	QEL93841.1	carboxyvinyl-carboxyphosphonate phosphorylmutase (plasmid) [Azospirillum brasilense]	0	8.392	12	2	4	2	290	31.1	5.3		9.6		2			other molecular function	Pf13714	[GO:0003824]; GO:0003674			A0A4D8QVK7; QEL93841.1	0	0
TRUE	High	Master Protein	QEL91055.1	hypothetical protein D9621_13515 [Azospirillum brasilense]	0	11.489	14	2	4	2	197	21.9	9.58		4.86		2						56450236		A0A0P0EWH0; abf:AMK58_02700; QEL91055.1	0	0	100	6.64	1e-17	9.62989e-17				200								467789
TRUE	High	Master Protein	QEL89298.1	pyrimidine 5'-nucleotidase [Azospirillum brasilense]	0	33.441	59	7	30	7	241	26.8	5.47		66.79		7				Pf00702				A0A4D8QHI9; QEL89298.1	0	0	0.587	-0.77	0.262928	0.815526	30.79	21.4341	134.7	65.3	18.65	15.34	4.22072e+06	1.55714e+06	1.1357e+06	974623	2.51074e+06	1.27621e+06
TRUE	High	Master Protein	QEL92249.1	copper chaperone [Azospirillum brasilense]	0	9.235	37	2	11	2	68	6.8	4.96		13.79		2		plasma membrane;other membranes	other molecular function	Pf00403	[GO:0005886]; GO:0016020; GO:0071944; GO:0110165; GO:0005575 [GO:0046872]; GO:0043169; GO:0043167; GO:0036094; GO:0005488; GO:0003674	56451407		A0A0N7I8M8; abf:AMK58_20110; QEL92249.1	0	0	100	6.64	1e-17	9.62989e-17				200		17.7				277721	1.22778e+06	378750
TRUE	High	Master Protein	QEL90955.1	amidase [Azospirillum brasilense]	0	29.676	32	9	14	9	503	53.1	5.59		12.11		9			other molecular function	Pf01425	[GO:0003824]; GO:0003674			A0A0P0EWP7; abf:AMK58_03175; QEL90955.1	0	0	1.459	0.54	0.939098	0.994694	20.9	20.9599	35.8	164.2	4.18	27.78	350921	161075		693007	2.98006e+06	1.80194e+06
TRUE	High	Master Protein	QEL90334.1	pentapeptide repeat-containing protein [Azospirillum brasilense]	0	16.369	25	4	11	4	170	18.2	7.77		12.35		4				Pf00805		56451876		A0A0P0ET49; abf:AMK58_08780; QEL90334.1	0	0	0.661	-0.6	0.315756	0.854133	24.79	18.8589	154.1	45.9	35.73	78.19	338361	341591	258762	207408		90600.2
TRUE	High	Master Protein	QEL90409.1	hypothetical protein D9621_09830 [Azospirillum brasilense]	0	19.787	24	5	20	5	257	27.3	9.25		35.74		5						56451960		A0A0P0EA48; abf:AMK58_08370; QEL90409.1	0	0	100	6.64	1e-17	9.62989e-17				200		10.44				1.46572e+06	6.32826e+06	2.57455e+06
TRUE	High	Master Protein	QEL90833.1	DNA repair protein RecN [Azospirillum brasilense]	0	36.931	24	8	27	8	556	58.8	5.64		47.13		8	DNA metabolism;other metabolic processes;stress response		other molecular function	Pf02463	[GO:0005524]; GO:0032559; GO:0035639; GO:0030554; GO:0032555; GO:0043168; GO:1901265; GO:1901363; GO:0017076; GO:0032553; GO:0043167; GO:0097159; GO:0036094; GO:0000166; GO:0097367; GO:0005488; GO:0003674 [GO:0006281]; GO:0006259; GO:0006974; GO:0090304; GO:0033554; GO:0006139; GO:0043170; GO:0006950; GO:0051716; GO:0006725; GO:0034641; GO:0044238; GO:0046483; GO:1901360; GO:0071704; GO:0050896; …	56450469	recN	A0A0P0F4Q6; abf:AMK58_03855; QEL90833.1	0	0	0.887	-0.17	0.554734	0.942316	49.02	21.0968	97.6	102.4	52.56	39.63	2.91017e+06	667355	438295	442549	2.74057e+06	1.57528e+06
TRUE	High	Master Protein	QEL88931.1	NifU family protein [Azospirillum brasilense]	0	33.039	62	8	56	8	184	19.9	4.86		94.65		8	cell organization and biogenesis		other molecular function	Pf01106, Pf08712	[GO:0005506]; GO:0046914; GO:0046872; GO:0043169; GO:0043167; GO:0036094; GO:0005488; GO:0003674 [GO:0016226]; GO:0031163; GO:0022607; GO:0016043; GO:0044085; GO:0071840; GO:0009987; GO:0008150 [GO:0051536]; GO:0051540; GO:0036094; GO:0005488; GO:0003674	56449821		A0A0P0E942; abf:AMK58_00655; QEL88931.1	0	0	0.742	-0.43	0.566322	0.943101	24.63	23.7311	117.8	82.2	20.61	14.82	1.90047e+07	6.17481e+06	5.62719e+06	6.81099e+06	1.98707e+07	7.74918e+06
TRUE	High	Master Protein	QEL94130.1	DsbA family protein (plasmid) [Azospirillum brasilense]	0	19.258	25	4	22	4	216	23.2	7.09		39.19		4				Pf13462		56447603		A0A4D8QQA0; QEL94130.1	0	0	0.591	-0.76	0.241695	0.788846	64.14	20.947	133.4	66.6	38.02	5.35	2.5943e+06	1.13962e+06	432728	634454	2.25277e+06	881920
TRUE	High	Master Protein	QEL94734.1	GDP-mannose 4,6-dehydratase (plasmid) [Azospirillum brasilense]	0	126.608	73	19	296	19	353	39.8	6.42		638.93		19	other metabolic processes		other molecular function	Pf16363	[GO:0008446]; GO:0016836; GO:0016835; GO:0016829; GO:0003824; GO:0003674 [GO:0019673]; GO:0009225; GO:0055086; GO:1901135; GO:0006139; GO:0044281; GO:0071704; GO:0006725; GO:0034641; GO:0044238; GO:0046483; GO:1901360; GO:0008152; GO:0044237; GO:0006807; GO:0008150; GO:0009987 [GO:0070401]; GO:0043168; GO:0050661; GO:0043167; GO:0030554; GO:0036094; GO:0017076; GO:0005488; GO:0000166; GO:0003674;…	56449536	noeL	abf:AMK58_28980; Q6QW93; QEL94734.1	0	0	0.639	-0.65	0.443059	0.91063	25.66	27.2745	135.4	64.6	13.08	5	1.74538e+08	8.99729e+07	5.3734e+07	4.52077e+07	1.5148e+08	7.23788e+07
TRUE	High	Master Protein	QEL88777.1	ABC transporter permease [Azospirillum brasilense]	0	4.684	10	2	5	2	229	25.7	10.11		4.6		2	transport	plasma membrane;other membranes	transporter activity	Pf00528	[GO:0022857]; GO:0005215; GO:0055085; GO:0003674; GO:0006810; GO:0009987; GO:0051234; GO:0008150; GO:0051179 [GO:0043190]; GO:0098533; GO:0098797; GO:1902495; GO:0098796; GO:0005886; GO:1990351; GO:0032991; GO:0016020; GO:0071944; GO:0005575; GO:0110165 [GO:0071705]; GO:0006810; GO:0051234; GO:0051179; GO:0008150	56449993		A0A060DIN6; A0A2K1FXG5; A0A2S1XIB8; abf:AMK58_01510; abq:ABAZ39_00550; azt:TSH58p_12100; QEL88777.1	0	0	1.68	0.75	0.755353	0.975987	54.75	19.7094	66.4	133.6	33	22.62	256776	194626	193289	305496	1.69774e+06	662656
TRUE	High	Master Protein	QEL91775.1	acetoacetate--CoA ligase [Azospirillum brasilense]	0	135.811	59	23	151	23	659	71.8	5.62		343.68		23	other metabolic processes		other molecular function	Pf00501, Pf13193, Pf16177	[GO:0006629]; GO:0044238; GO:0071704; GO:0008152; GO:0008150 [GO:0030729]; GO:0016405; GO:0016878; GO:0016877; GO:0016874; GO:0003824; GO:0003674	56452856		A0A0P0F124; abf:AMK58_14980; QEL91775.1	0	0	1.912	0.94	0.512887	0.928709	38.02	24.5053	69	131	8.66	4.29	9.90599e+06	5.65921e+06	4.32232e+06	1.18422e+07	3.87576e+07	1.81548e+07
TRUE	High	Master Protein	QEL90126.1	[acyl-carrier-protein] S-malonyltransferase [Azospirillum brasilense]	0	78.191	67	14	110	14	318	33.3	5.19		263.33		14			other molecular function	Pf00698	[GO:0004314]; GO:0016419; GO:0016417; GO:0016420; GO:0016747; GO:0016746; GO:0016740; GO:0003824; GO:0003674	56448191	fabD	A0A0P0F660; abf:AMK58_07385; QEL90126.1	0	0	0.487	-1.04	0.263576	0.815526	22.45	24.1476	140	60	1.55	18.2	2.4195e+07	1.17799e+07	9.35086e+06	6.49291e+06	1.97386e+07	6.8047e+06
TRUE	High	Master Protein	QEL90837.1	response regulator [Azospirillum brasilense]	0	41.711	71	5	94	5	121	13.3	8.37		263.23		5	signal transduction			Pf00072	[GO:0000160]; GO:0035556; GO:0007165; GO:0009987; GO:0050794; GO:0007154; GO:0023052; GO:0051716; GO:0008150; GO:0050789; GO:0050896; GO:0065007	56450465	cheY2	A0A060DA54; A0A2K1G5I6; A0A2S1XJA6; A0A2S2CT19; A0A839VQP7; A0A9P1NMW1; A0A9W7NFH4; aare:D3093_06505; abf:AMK58_03835; abq:ABAZ39_02705; abs:AZOBR_180120; azt:TSH58p_14225; azz:DEW08_16055; QEL90837.1	0	0	1.664	0.73	0.635285	0.953271	32.12	25.7831	75.7	124.3	26.24	8.95	4.96217e+07	1.65234e+07	1.16606e+07	3.02677e+07	1.14049e+08	4.12164e+07
TRUE	High	Master Protein	QEL94893.1	ABC transporter ATP-binding protein (plasmid) [Azospirillum brasilense]	0	45.308	28	10	67	10	462	50.3	5.11		131.49		10	transport	other membranes	transporter activity;other molecular function	Pf00005, Pf14524	[GO:0005524]; GO:0032559; GO:0035639; GO:0030554; GO:0032555; GO:0043168; GO:1901265; GO:1901363; GO:0017076; GO:0032553; GO:0043167; GO:0097159; GO:0036094; GO:0000166; GO:0097367; GO:0005488; GO:0003674 [GO:0016020]; GO:0110165; GO:0005575 [GO:0016887]; GO:0017111; GO:0140657; GO:0016462; GO:0003674; GO:0016818; GO:0016817; GO:0016787; GO:0003824 [GO:0140359]; GO:0042626; GO:0015399; GO:0140657…			A0A4D8QSA6; QEL94893.1	0	0	0.998	0	0.810253	0.983933	34.9	22.5719	106.7	93.3	14.91	19.78	4.80936e+06	2.36244e+06	1.38579e+06	2.28231e+06	5.99028e+06	3.87232e+06
TRUE	High	Master Protein	QEL90662.1	30S ribosomal protein S5 [Azospirillum brasilense]	0	36.807	46	8	68	8	193	20.6	11.21		129.53		8	protein metabolism;other metabolic processes	translational apparatus	nucleic acid binding activity;other molecular function	Pf00333, Pf03719	[GO:0003735]; GO:0005198; GO:0003674 [GO:0005840]; GO:0043232; GO:0043228; GO:0043229; GO:0043226; GO:0005622; GO:0110165; GO:0005575 [GO:0006412]; GO:0009059; GO:0019538; GO:0043043; GO:0010467; GO:0043170; GO:0044249; GO:1901576; GO:0044238; GO:1901564; GO:0006518; GO:0043604; GO:1901566; GO:0071704; GO:0009058; GO:0044237; GO:0008152; GO:0006807; GO:0043603; GO:0044271; GO:0009987; GO:0008150;…	56452592	rpsE	A0A060DJH1; A0A2S1XJY7; A0A560CTS8; A0A839VUN1; A0A9W7U0V5; aare:D3093_05505; abf:AMK58_10300; abq:ABAZ39_03715; azt:TSH58p_15250; QEL90662.1	0	0	0.711	-0.49	0.529861	0.93246	138.13	24.8983	132.3	67.7	59.68	14.13	9.12412e+06	1.74448e+07	1.54122e+07	7.93386e+06	3.49465e+07	1.58578e+07
TRUE	High	Master Protein	QEL91661.1	YicC family protein [Azospirillum brasilense]	0	73.431	61	17	74	17	288	31.4	5.39		152.43		17			other molecular function	Pf03755, Pf08340	[GO:0004519]; GO:0004518; GO:0016788; GO:0016787; GO:0003824; GO:0003674	56453054		A0A0P0ERE3; abf:AMK58_15915; QEL91661.1	0	0	0.856	-0.23	0.697629	0.969039	37.93	23.6852	113.6	86.4	5.77	3.51	1.27862e+07	5.87245e+06	5.09345e+06	5.37413e+06	1.85139e+07	7.61575e+06
TRUE	High	Master Protein	QEL92866.1	TonB-dependent receptor [Azospirillum brasilense]	0	177.109	68	35	118	35	640	69.7	6.2		249.7		35		other membranes		Pf00593, Pf07715	[GO:0009279]; GO:0019867; GO:0030312; GO:0030313; GO:0016020; GO:0110165; GO:0071944; GO:0031975; GO:0005575	56450658		A0A0P0F0U4; abf:AMK58_23150; QEL92866.1	0	0	3.075	1.62	0.204002	0.727312	70.07	25.593	7.9	192.1	41.46	16.31	1.11376e+06	1.19827e+06	1.03616e+06	2.41546e+07	1.13977e+08	4.94988e+07
TRUE	High	Master Protein	QEL91064.1	acetyltransferase [Azospirillum brasilense]	0	18.128	37	3	8	3	155	16.7	5.36		18.61		3			other molecular function	Pf13673	[GO:0016747]; GO:0016746; GO:0016740; GO:0003824; GO:0003674	56450227		A0A0P0F1T8; abf:AMK58_02655; QEL91064.1	0	0	0.385	-1.38	0.0714165	0.375249	11.12	18.9303	144.8	55.2	31.5	5.09	453678	323521	135952	90673.1	341828
TRUE	High	Master Protein	QEL90890.1	PQQ-dependent dehydrogenase, methanol/ethanol family [Azospirillum brasilense]	0	119.103	74	23	80	23	583	62.9	6.73		165.07		23		other membranes	other molecular function	Pf01011, Pf13360	[GO:0005509]; GO:0046872; GO:0043169; GO:0043167; GO:0036094; GO:0005488; GO:0003674 [GO:0016020]; GO:0110165; GO:0005575 [GO:0016614]; GO:0016491; GO:0003824; GO:0003674	56450400		A0A0P0F5V9; abf:AMK58_03515; QEL90890.1	0	0	8.878	3.15	0.00816732	0.0624316	71.39	24.1335	5.5	194.5	48.06	28.05	1.17149e+06	291918	187130	1.81121e+07	4.0594e+07	1.72394e+07
TRUE	High	Master Protein	QEL94618.1	1-phosphofructokinase [Azospirillum brasilense]	0	93.596	70	9	233	9	320	32.4	5.67		770.12		9	other metabolic processes		kinase activity;other molecular function	Pf00294	[GO:0005524]; GO:0032559; GO:0035639; GO:0030554; GO:0032555; GO:0043168; GO:1901265; GO:1901363; GO:0017076; GO:0032553; GO:0043167; GO:0097159; GO:0036094; GO:0000166; GO:0097367; GO:0005488; GO:0003674 [GO:0008662]; GO:0008443; GO:0016773; GO:0019200; GO:0016772; GO:0016301; GO:0046835; GO:0016740; GO:0005975; GO:0016310; GO:0003824; GO:0044238; GO:0071704; GO:0006796; GO:0003674; GO:0008152; …	56448774	pfkB	A0A0P0F764; abf:AMK58_25880; QEL94618.1	0	0	12.018	3.59	0.00238313	0.0200272	47.91	26.9206	0.2	199.8	39.55	8.14	108860	84956.3	93762.1	7.85257e+07	2.49332e+08	1.26934e+08
[truncated: 1,723 more rows]

## Sheet: Upregulated >2 fold in fructose
Checked	Protein FDR Confidence: Combined	Master	Accession	Description	Exp. q-value: Combined	Sum PEP Score	Coverage [%]	# Peptides	# PSMs	# Unique Peptides	# AAs	MW [kDa]	calc. pI	Score MS Amanda 3.0: MS Amanda 3.0	Score Sequest HT: Sequest HT	# Peptides (by Search Engine): MS Amanda 3.0	# Peptides (by Search Engine): Sequest HT	Biological Process	Cellular Component	Molecular Function	Pfam IDs	GO Accessions	Entrez Gene ID	Gene Symbol	Gene ID	# Protein Pathway Groups	# Razor Peptides	Abundance Ratio: (Sample) / (Control)	Abundance Ratio (log2): (Sample) / (Control)	Abundance Ratio P-Value: (Sample) / (Control)	Abundance Ratio Adj. P-Value: (Sample) / (Control)	Abundance Ratio Variability [%]: (Sample) / (Control)	Abundance Ratio Weight: (Sample) / (Control)	Abundances (Grouped): Control	Abundances (Grouped): Sample	Abundances (Grouped) CV [%]: Control	Abundances (Grouped) CV [%]: Sample	Abundance: F1: Control	Abundance: F2: Control	Abundance: F3: Control	Abundance: F4: Sample	Abundance: F5: Sample	Abundance: F6: Sample	Modifications
[truncated: 576 more rows]

[truncated: 1 more sheets: Detected only in fructose]
